# Supplementary material for: Delirium in hospitalized COVID-19 patients is associated with dynamic changes in peripheral immune gene expression
Source: GeroScience. 2025 Sep 22;48(3):4209–23. doi: 10.1007/s11357-025-01898-x (PMC13356198; doi:10.1007/s11357-025-01898-x)
Supplement: Supplementary file 3 — Supplementary file3 Supplementary Data File (XLSX 16.3 MB) [file 11357_2025_1898_MOESM3_ESM.xlsx]

## Sheet: GLMM_time_x_delirium
	Dispersion	AIC	logLik	meanExp	(Intercept)	Time	Delirium	SOFA	WHO_score	Time:Delirium	se_(Intercept)	se_Time	se_Delirium	se_SOFA	se_WHO_score	se_Time:Delirium	Chisq_Time	Chisq_Delirium	Chisq_SOFA	Chisq_WHO_score	Chisq_Time:Delirium	Df_Time	Df_Delirium	Df_SOFA	Df_WHO_score	Df_Time:Delirium	P_Time	P_Delirium	P_SOFA	P_WHO_score	P_Time:Delirium	FDR Time	FDR Delirium	FDR SOFA	FDR WHO_score	FDR Time:Delirium
IGHV1-69-2	13.189	328.291	-156.145	0.225385	1.49316	-0.0969587	-0.848386	0.114664	-1.01153	0.113077	0.00100014	0.000999846	0.870832	0.00100008	0.00100012	0.00103276	9395.87	0.15207	13145.6	1.02295e+06	11988	1	1	1	1	1	0	0.696565	0	0	0	0	0.999794	0	0	0
NSUN5P2	1.18258	299.486	-141.743	0.181277	-1.35446	0.0127687	0.381211	0.0649173	-0.177096	-0.0916836	0.00332422	0.00325782	0.00332539	0.00327966	0.00330228	0.00330133	13.3777	13139.3	391.799	2875.99	771.267	1	1	1	1	1	0.000254632	0	3.35867e-87	0	9.53227e-170	0.0215155	0	2.09469e-84	0	6.24221e-166
DLG4	0.864394	276.755	-130.378	0.163452	-1.48697	0.00449018	-0.0590723	0.00737207	-0.0764999	-0.0646302	0.00255224	0.00253167	0.00255101	0.00254551	0.00255407	0.00254666	2.40651	536.841	8.38742	897.13	644.062	1	1	1	1	1	0.120832	9.17455e-119	0.00377828	4.12855e-197	4.3711e-142	0.873356	5.09148e-117	0.115888	2.75876e-195	1.90827e-138
SCARNA21	3.55901	1050.08	-517.041	1.011	0.669354	0.0133775	0.0595344	0.0579892	-0.117682	-0.100982	0.00418376	0.00411721	0.00418342	0.00417259	0.00418014	0.00414041	7.87237	202.37	193.145	792.578	594.837	1	1	1	1	1	0.00501959	6.34911e-46	6.54357e-44	2.21658e-174	2.22271e-131	0.17768	2.59857e-44	1.71402e-41	1.35657e-172	7.27772e-128
SCARNA7	7.35351	353.659	-168.829	0.259113	-1.6073	0.00393172	-0.389337	0.0598941	-0.189351	-0.0623339	0.00268028	0.00266194	0.00276761	0.00267706	0.00267984	0.00267081	1.71687	19789.6	500.556	4992.48	544.708	1	1	1	1	1	0.190097	0	7.19389e-111	0	1.78291e-120	0.999993	0	5.88865e-108	0	4.67017e-117
ERVK3-1	0.468385	752.641	-368.321	0.701638	-0.404001	-0.00116992	0.279614	0.0185152	0.0139236	-0.0496323	0.00227821	0.00244284	0.222598	0.00235351	0.00236217	0.002274	0.723958	0.828925	61.8904	34.7443	476.374	1	1	1	1	1	0.394849	0.362584	3.63107e-15	3.75976e-09	1.31476e-105	0.999993	0.999794	3.14941e-13	6.46215e-08	2.8699e-102
IGHV3-64D	3.70345	657.927	-320.964	0.537251	-0.60205	0.0335983	0.539042	0.0420077	-0.143199	-0.051462	0.00243898	0.013971	0.00243627	0.00243881	0.00244604	0.00243374	0.917584	48951.3	296.69	3427.31	447.122	1	1	1	1	1	0.33811	0	1.73317e-66	0	3.0511e-99	0.999993	0	7.56644e-64	0	5.70861e-96
HBG2	3.92103	811.881	-397.941	0.747964	0.723729	-0.0317477	-0.959315	-0.0514105	-0.0623217	0.0505039	0.00245483	0.00244793	0.00245305	0.00246687	0.00246227	0.00244203	161.88	152932	434.322	640.629	427.707	1	1	1	1	1	4.39416e-37	0	1.86303e-96	2.43869e-141	5.12778e-95	5.75503e-34	0	1.4353e-93	1.26744e-139	8.39481e-92
SMG1P1	1.13329	349.749	-166.875	0.218493	-1.87226	0.00566587	-0.042619	-0.0174713	0.0568126	-0.0624071	0.0029514	0.00289457	0.00295275	0.0029233	0.00293513	0.0030276	2.99787	208.532	35.7193	374.658	424.884	1	1	1	1	1	0.0833741	2.8722e-47	2.279e-09	1.81186e-83	2.11038e-94	0.759101	1.19042e-45	1.29212e-07	7.16915e-82	3.07107e-91
IGHV3-20	2.12005	966.421	-475.21	0.967585	-1.43777	0.0437613	0.253879	0.0802591	0.0898137	-0.020377	0.00107256	0.00103092	0.00107316	0.00103486	0.00103594	0.00103518	1793.4	55962.9	6014.86	7516.51	387.48	1	1	1	1	1	0	0	0	0	2.92783e-86	0	0	0	0	3.83458e-83
NPIPB3	1.1548	416.248	-200.124	0.275669	-1.74642	0.0045471	-0.0359934	0.0174303	0.0426343	-0.0565671	0.00293434	0.0028819	0.00293535	0.00290261	0.00291773	0.00289897	1.58885	150.52	36.0608	213.514	380.75	1	1	1	1	1	0.20749	1.3342e-34	1.91261e-09	2.35096e-48	8.54302e-85	0.999993	5.06492e-33	1.0891e-07	7.14397e-47	1.01716e-81
NFATC2	0.660739	1032.72	-508.358	1.19616	0.0498441	0.00218348	0.283368	0.0327612	0.0490502	-0.0491978	0.00263453	0.00256801	0.00263293	0.00267251	0.00263165	0.00259266	0.000839115	11576.7	150.273	347.397	360.08	1	1	1	1	1	0.976891	0	1.51071e-34	1.56324e-77	2.70566e-80	0.999993	0	2.8675e-32	5.84963e-76	2.953e-77
IGHV4-4	2.20813	786.408	-385.204	0.737866	-2.33243	0.0701502	0.518778	-0.0392516	0.289654	-0.0727296	0.00405912	0.00385352	0.00405795	0.00401011	0.00404194	0.0039616	301.401	16335.9	95.808	5135.44	337.039	1	1	1	1	1	1.63106e-67	0	1.26582e-22	0	2.81596e-75	4.27239e-64	0	1.49356e-20	0	2.83697e-72
ZNF337	1.17832	347.866	-165.933	0.216002	-1.8304	-0.00514458	-0.0103187	0.0171774	0.0179476	-0.0512408	0.00288506	0.00283221	0.00288608	0.00285546	0.00286943	0.00286457	4.22803	12.8185	36.1877	39.1219	319.973	1	1	1	1	1	0.0397616	0.000343209	1.79195e-09	3.98154e-10	1.46813e-71	0.540205	0.00856193	1.02486e-07	7.04679e-09	1.37344e-68
LRRC37A2	0.565887	442.879	-213.439	0.371525	-0.616878	0.0095712	0.229926	0.038812	-0.121645	-0.0575803	0.00333349	0.00321316	0.00333251	0.0032772	0.0033152	0.00328566	5.78964	4755.77	140.258	1346.38	307.117	1	1	1	1	1	0.0161209	0	2.33801e-32	9.42843e-295	9.27504e-69	0.347833	0	4.08278e-30	8.28753e-293	8.09835e-66
SPSB3	2.00903	259.627	-121.813	0.141609	-2.2187	0.00119359	-0.016949	0.0206055	-0.0648563	-0.0489866	0.00287663	0.00295088	0.00278297	0.00275634	0.00276608	0.00286064	17.6503	37.0362	55.8856	549.764	293.244	1	1	1	1	1	2.65478e-05	1.15955e-09	7.68134e-14	1.41719e-121	9.76499e-66	0.00310444	3.37481e-08	6.0241e-12	6.72496e-120	7.52307e-63
ZNF587	0.829046	851.074	-417.537	0.775662	0.401685	0.00295697	-0.194024	0.0159027	-0.0944556	-0.0345244	0.0020412	0.00200262	0.332182	0.00203893	0.00204202	0.00201572	1.28325	1.4027	60.8327	2139.61	293.354	1	1	1	1	1	0.257296	0.236272	6.21361e-15	0	9.24012e-66	0.999993	0.999794	5.2844e-13	0	7.52307e-63
GBP1P1	1.47684	352.327	-168.163	0.236272	-3.52657	-0.0702711	0.17509	-0.0847327	0.409532	0.0595949	0.236557	0.00349037	0.0035599	0.00354964	0.00355979	0.0035117	389.352	2421.53	569.815	13235.1	287.993	1	1	1	1	1	1.14557e-86	0	6.15899e-126	0	1.36075e-64	3.75088e-83	0	6.20495e-123	0	9.90094e-62
C1orf50	0.508971	333.827	-158.913	0.227302	-1.05358	0.0135121	0.137131	-0.0243622	-0.115381	-0.0522924	0.00313561	0.00310512	0.349414	0.00311939	0.00313089	0.00312282	17.3661	0.604347	60.9949	1358.11	280.404	1	1	1	1	1	3.08283e-05	0.436924	5.7223e-15	2.66087e-297	6.13137e-63	0.00351094	0.999794	4.89836e-13	2.35469e-295	4.22645e-60
NF1	0.562016	1017.58	-500.788	1.1288	0.424624	0.00305901	0.118646	0.0258806	-0.0167677	-0.0447753	0.00267043	0.0025537	0.00266902	0.00264602	0.00266535	0.00270887	0.269957	1974.06	95.667	39.5764	273.214	1	1	1	1	1	0.60336	0	1.35929e-22	3.15469e-10	2.26194e-61	0.999993	0	1.58952e-20	5.60611e-09	1.48123e-58
POU5F2	2.9021	364.137	-174.068	0.230198	-0.637374	0.00116257	0.0120687	0.0114465	-0.194928	-0.0494723	0.00302849	0.00299212	0.00302767	0.00300405	0.00302321	0.00301006	0.0412963	15.818	14.5187	4157.29	270.131	1	1	1	1	1	0.838967	6.97349e-05	0.000138773	0	1.06271e-60	0.999993	0.00178732	0.00544163	0	6.62779e-58
DNAH1	0.637391	920.329	-452.164	0.890929	-0.0432232	-0.00279629	0.104894	0.0157189	0.0285063	-0.0388799	0.00234554	0.00219606	0.249335	0.00225963	0.00226609	0.00237219	3.42786	0.318935	48.392	158.244	268.628	1	1	1	1	1	0.0641052	0.572249	3.48993e-12	2.73789e-36	2.25956e-60	0.680437	0.999794	2.4574e-10	7.28825e-35	1.34515e-57
IKZF2	0.718257	426.535	-205.268	0.344798	-1.38207	-0.0180578	0.508908	0.0139969	0.0459037	-0.0541138	0.00336572	0.00325832	0.00336499	0.00332087	0.00335355	0.00332777	35.568	22862.1	17.7648	187.363	264.429	1	1	1	1	1	2.46299e-09	0	2.49969e-05	1.19641e-42	1.85807e-59	5.28816e-07	0	0.00107827	3.44383e-41	1.05805e-56
HIVEP2	0.484158	843.117	-413.559	0.885642	-0.3075	-0.00365396	0.0766066	0.0193878	0.0644619	-0.0411551	0.00252503	0.0163295	0.00252346	0.00253379	0.00254223	0.00255463	15.7911	921.901	58.5486	642.95	259.533	1	1	1	1	1	7.07341e-05	1.70158e-202	1.98331e-14	7.62713e-142	2.16919e-58	0.00729453	1.13702e-200	1.64401e-12	3.97978e-140	1.18375e-55
IGHV1-24	2.27346	1579.83	-781.913	2.00355	-0.174429	0.0686331	0.528105	-0.0117337	0.231336	-0.0761729	0.00457303	0.0049009	0.00456939	0.0048778	0.00491259	0.00477836	246.277	13354.5	5.78657	2217.51	254.123	1	1	1	1	1	1.68331e-55	0	0.016149	0	3.2786e-57	3.67438e-52	0	0.430761	0	1.71759e-54
SH3BP5-AS1	0.364632	631.016	-307.508	0.632425	-0.670935	0.00396072	0.307966	0.0170477	0.0292643	-0.0502587	0.00329384	0.00332384	0.00329324	0.00332466	0.00338087	0.00321645	0.151039	8736.97	26.2929	74.924	244.158	1	1	1	1	1	0.697544	0	2.93368e-07	4.89191e-18	4.87725e-55	0.999993	0	1.4665e-05	1.03005e-16	2.45682e-52
FBXO11	0.386609	799.781	-391.89	0.807074	-0.358313	0.00867873	0.115644	0.00330191	0.05069	-0.0404967	0.00262674	0.00251157	0.200747	0.00260422	0.0026209	0.00259457	7.774	1.61187	1.6076	374.061	243.618	1	1	1	1	1	0.00530036	0.20423	0.20483	2.44285e-83	6.39573e-55	0.184624	0.999794	0.999891	9.63673e-82	3.1024e-52
MSI2	0.743734	1086.56	-535.281	1.14067	0.614571	-0.00124531	0.0202973	0.0111372	-0.0107612	-0.0401491	0.00255411	0.00255189	0.276726	0.00262809	0.00255418	0.00258621	24.5655	0.328641	17.9584	17.7509	241.003	1	1	1	1	1	7.18265e-07	0.566461	2.25782e-05	2.51798e-05	2.37652e-54	0.000110546	0.999794	0.000982412	0.000388434	1.11162e-51
SLC4A7	0.462036	929.42	-456.71	1.09195	-0.338667	0.000318039	0.184767	-0.014872	0.15092	-0.0447513	0.00288745	0.00294452	0.00279425	0.00275291	0.00285763	0.00290665	16.0041	4369.33	29.1845	2789.22	237.043	1	1	1	1	1	6.32038e-05	0	6.58027e-08	0	1.73593e-53	0.00667565	0	3.48914e-06	0	7.83983e-51
CACNA1I	0.665747	499.399	-241.699	0.434368	-0.522391	0.0103965	0.322907	0.0231861	-0.0850334	-0.0570952	0.00381049	0.00360735	0.00380888	0.00371139	0.00377556	0.00371895	4.50782	7179.89	39.0287	507.245	235.699	1	1	1	1	1	0.0337402	0	4.17615e-10	2.52155e-112	3.40802e-53	0.4977	0	2.53218e-08	1.12712e-110	1.48783e-50
SHISAL2A	0.461236	303.94	-143.97	0.216344	-1.10797	0.0110836	0.355896	-0.00654265	-0.11548	-0.0630002	0.00410097	0.00405153	0.300976	0.00418283	0.00409382	0.00419663	5.90771	0.496782	2.44662	795.708	225.363	1	1	1	1	1	0.0150748	0.480917	0.117778	4.62537e-175	6.11946e-51	0.33609	0.999794	0.999891	2.84406e-173	2.58537e-48
SNORD15B	3.68686	253.999	-118.999	0.143252	-1.52175	-0.0195057	-0.756514	0.0236576	-0.175315	-0.0288974	0.00196768	0.00143431	0.00196714	0.0019294	0.00196374	0.00193199	185.416	147901	150.349	7970.22	223.722	1	1	1	1	1	3.1848e-42	0	1.45472e-34	0	1.39486e-50	5.21391e-39	0	2.80184e-32	0	5.70888e-48
PTCH1	0.772358	323.47	-153.735	0.237859	-2.35677	0.000953751	0.613452	0.027913	0.0942429	-0.0822323	0.00558374	0.00534768	0.0056088	0.00522267	0.00551181	0.00550969	0.281838	11949.7	28.5645	292.354	222.757	1	1	1	1	1	0.595499	0	9.06286e-08	1.52649e-65	2.26529e-50	0.999993	0	4.69155e-06	5.24737e-64	8.99046e-48
POLR1A	0.512211	925.218	-454.609	0.977309	0.150685	0.00766399	0.029765	-0.00359768	0.0250215	-0.0390753	0.00270197	0.00257393	0.228847	0.00268524	0.00269897	0.00267624	5.28882	2.40568	1.79506	85.9471	213.183	1	1	1	1	1	0.0214628	0.120895	0.180311	1.84815e-20	2.77616e-48	0.397031	0.999794	0.999891	4.0342e-19	1.0694e-45
RALGAPA1	0.378337	720.734	-352.367	0.760964	-0.454002	0.00821552	0.119776	0.00341628	0.0515139	-0.0404774	0.00284895	0.00278863	0.00284793	0.00279416	0.00292904	0.00278084	4.75442	1766.17	1.49487	309.314	211.872	1	1	1	1	1	0.0292231	0	0.221463	3.08037e-69	5.36248e-48	0.463008	0	0.999891	1.0816e-67	2.00664e-45
TIAM1	0.492647	1066.24	-525.12	1.3768	0.307116	0.0103305	-0.0757362	0.0184924	0.0607927	-0.043451	0.00310865	0.00288454	0.00310655	0.00304299	0.00308937	0.00299761	5.45916	596.09	36.9304	387.226	210.112	1	1	1	1	1	0.019466	1.18627e-131	1.22419e-09	3.3257e-86	1.29866e-47	0.382056	6.78455e-130	7.12257e-08	1.34434e-84	4.7246e-45
ZNF460	1.1194	568.737	-276.368	0.412158	-0.613029	-0.00384417	-0.0415135	0.0379928	-0.0893038	-0.0470184	0.00337818	0.00336652	0.00337942	0.00333627	0.00346296	0.00330808	2.71334	151.084	129.682	665.036	202.016	1	1	1	1	1	0.0995124	1.00491e-34	4.80891e-30	1.19965e-146	7.58604e-46	0.811624	3.82595e-33	7.87278e-28	6.4925e-145	2.68525e-43
SYNGAP1	1.1568	385.736	-184.868	0.245273	-1.36241	-0.00606413	-0.0424784	0.0300185	-0.0466878	-0.0399165	0.00284185	0.00278477	0.00284272	0.00281122	0.00282617	0.00281397	5.9046	223.426	114.022	272.904	201.218	1	1	1	1	1	0.0151014	1.61885e-50	1.28873e-26	2.64207e-61	1.13239e-45	0.33609	6.81738e-49	1.79559e-24	8.78252e-60	3.90287e-43
SCARNA6	8.98908	275.002	-129.501	0.170536	-0.666077	0.00083551	0.104027	0.107036	-0.301193	-0.080166	0.00555228	0.00540923	0.00572487	0.00567487	0.00561085	0.0056614	0.0206503	498.806	355.752	2881.6	200.508	1	1	1	1	1	0.885736	1.72853e-110	2.36894e-79	0	1.61768e-45	0.999993	9.2781e-109	1.29275e-76	0	5.43251e-43
IGLV1-40	1.28995	1741.43	-862.716	2.47026	0.21076	0.040022	0.928287	-0.00604297	0.213599	-0.0483079	0.003551	0.00329876	0.00354692	0.00351984	0.00355389	0.00343174	127.233	68482.3	2.94751	3612.36	198.156	1	1	1	1	1	1.65222e-29	0	0.0860101	0	5.27445e-45	1.44261e-26	0	0.999891	0	1.72699e-42
MGAT2	1.77625	231.393	-107.697	0.124307	-2.37633	-0.00599518	0.17007	0.0551435	-0.038525	-0.0707534	0.00507457	0.00495689	0.00507552	0.00480258	0.00486208	0.00503689	25.2052	1122.43	131.838	62.7829	197.32	1	1	1	1	1	5.15426e-07	4.41251e-246	1.62366e-30	2.30796e-15	8.03088e-45	8.23236e-05	3.15796e-244	2.69178e-28	4.55917e-14	2.56538e-42
RAB12	1.00538	299.384	-141.692	0.195464	-1.77675	0.010008	0.210422	-0.0232665	0.0327882	-0.0546699	0.0038179	0.00372135	0.0039395	0.00376885	0.00380392	0.00389358	5.55784	2656.49	38.1105	74.2973	197.151	1	1	1	1	1	0.0183982	0	6.68505e-10	6.71949e-18	8.74301e-45	0.373004	0	3.96172e-08	1.40808e-16	2.72636e-42
B3GAT1	1.63401	216.604	-100.302	0.11946	-1.9751	-0.0564876	0.384954	0.123677	-0.202801	-0.0749406	0.00554307	0.0051858	0.424804	0.00525608	0.00532635	0.00555335	122.147	0.0246523	553.678	1449.71	182.106	1	1	1	1	1	2.14398e-28	0.875237	1.99426e-122	3.32128762904301e-317	1.68086e-41	1.47788e-25	0.999794	1.74126e-119	3.10706457919303e-315	5.11959e-39
MEG3	2.29199	223.212	-103.606	0.124063	-3.30054	0.0159185	-0.0663663	-0.067846	0.178552	-0.0665164	0.00495439	0.00488206	0.517286	0.00492663	0.00510583	0.00493282	9.90277	1.05301	189.648	1222.91	181.831	1	1	1	1	1	0.0016503	0.304814	3.79396e-43	6.39796e-268	1.93052e-41	0.0861116	0.999794	9.55566e-41	5.14074e-266	5.74637e-39
HIVEP1	0.504281	1010.87	-497.436	1.1186	0.415482	0.00189453	0.00566833	0.0228765	-0.00867171	-0.037285	0.00284552	0.00268291	0.00284402	0.00280845	0.00283515	0.00278131	0.000128296	3.88183	66.3508	9.35528	179.709	1	1	1	1	1	0.990963	0.0488112	3.7741e-16	0.00222344	5.61062e-41	0.999993	0.799722	3.53067e-14	0.0313459	1.63294e-38
DLST	0.426545	752.422	-368.211	0.74625	-0.162181	0.00565651	-0.0097108	-0.00350809	0.0162683	-0.0332873	0.00248461	0.00250466	0.00248364	0.00245619	0.00247612	0.00248885	25.2257	15.4736	2.03993	43.1658	178.879	1	1	1	1	1	5.09991e-07	8.36665e-05	0.153216	5.02912e-11	8.51578e-41	8.23236e-05	0.00213602	0.999891	9.12276e-10	2.42459e-38
CDK12	0.621738	987.838	-485.919	1.03799	0.47197	-0.00211151	0.00745946	0.0172745	-0.0256077	-0.0328856	0.00258772	0.00247032	0.00258635	0.00256829	0.00258398	0.00250955	2.3434	8.26243	45.2401	98.2119	171.72	1	1	1	1	1	0.125815	0.00404739	1.743e-11	3.75933e-23	3.11542e-39	0.886387	0.0939869	1.1647e-09	8.53309e-22	8.68141e-37
PEX26	0.501432	974.195	-479.097	1.02037	0.300585	0.00338399	-0.0819508	-0.0105043	0.0321975	-0.0368878	0.00286779	0.00271236	0.00286641	0.00283694	0.00285946	0.00281715	0.184573	818.405	13.7099	126.787	171.453	1	1	1	1	1	0.667473	5.37661e-180	0.000213327	2.06832e-29	3.56291e-39	0.999993	3.40181e-178	0.00805172	5.03508e-28	9.72155e-37
CLSTN3	0.350554	959.217	-471.609	1.18023	0.109225	0.00490943	0.342445	0.0135086	0.0392081	-0.0410605	0.00384017	0.00841937	0.00317459	0.00310996	0.00316049	0.00313903	8.12853	11632.2	18.8673	153.901	171.104	1	1	1	1	1	0.00435741	0	1.40138e-05	2.43376e-35	4.24769e-39	0.164051	0	0.000623666	6.4006e-34	1.13535e-36
LRRN3	1.53318	219.297	-101.649	0.137382	-4.95014	-0.0213271	0.967843	-0.141031	0.586766	-0.0791166	0.334059	0.00580234	0.498552	0.00588549	0.00592853	0.00606043	15.3752	1.89835	574.204	9795.72	170.423	1	1	1	1	1	8.8139e-05	0.168263	6.83721e-127	0	5.98192e-39	0.0089485	0.999794	7.46224e-124	0	1.56691e-36
IGLV3-10	2.13412	1981.45	-982.723	2.88214	1.48129	0.0419686	0.836549	0.0317871	0.0536307	-0.0618172	0.00491905	0.00486045	0.364741	0.0049392	0.00497673	0.00474106	60.2134	1.52677	41.4181	116.128	170.007	1	1	1	1	1	8.51088e-15	0.216598	1.22917e-10	4.4552e-27	7.3722e-39	3.27844e-12	0.999794	7.7026e-09	1.06672e-25	1.89321e-36
GATAD2B	0.576834	1159.39	-571.696	1.32839	0.638496	0.00363818	0.152981	0.0204326	-0.00169509	-0.0409969	0.00332721	0.00306806	0.228428	0.00329758	0.00332203	0.0031644	0.0055962	0.272155	38.3936	0.260364	167.849	1	1	1	1	1	0.940368	0.60189	5.78226e-10	0.60987	2.18217e-38	0.999993	0.999794	3.47387e-08	0.999993	5.49614e-36
IGHV3-11	1.44254	1642.74	-813.372	2.32113	-0.128115	0.0459099	0.461279	0.0555311	0.192486	-0.0468387	0.00378651	0.0036915	0.00377951	0.00374044	0.00379166	0.00368968	137.073	14891.2	220.407	2577.15	161.15	1	1	1	1	1	1.16221e-31	0	7.37053e-50	0	6.34391e-37	1.26846e-28	0	2.1939e-47	0	1.56766e-34
RPRD1B	0.402261	683.874	-333.937	0.704977	-0.372258	0.000555637	0.0395845	0.0018292	0.0297514	-0.0333491	0.0026438	0.00257518	0.0026429	0.00260534	0.00263134	0.00264228	7.21284	223.577	0.492938	127.837	159.298	1	1	1	1	1	0.00723838	1.50061e-50	0.482619	1.21826e-29	1.61086e-36	0.219956	6.33984e-49	0.999891	2.97678e-28	3.90693e-34
CDH1	1.91904	149.798	-66.8992	0.0756176	-2.40857	0.0363615	-1.29281	-0.0685433	-0.103722	0.0637399	0.00528509	0.00491951	0.00545896	0.00541774	0.00524511	0.00505391	67.5287	56087.3	160.064	391.048	159.062	1	1	1	1	1	2.07643e-16	0	1.09561e-36	4.89557e-87	1.81351e-36	9.37759e-14	0	2.43207e-34	1.98505e-85	4.31846e-34
IGLV4-69	1.90954	1697.15	-840.575	2.30609	0.212809	0.0502581	0.86294	0.061558	0.122706	-0.0640736	0.00530727	0.00499328	0.00530451	0.00519222	0.0052736	0.00513836	84.6683	26457	140.56	541.395	155.493	1	1	1	1	1	3.52865e-20	0	2.00752e-32	9.37505e-120	1.09273e-35	2.00933e-17	0	3.55304e-30	4.36957e-118	2.55562e-33
HBG1	7.50264	306.561	-145.28	0.227292	-0.809322	-0.0131031	-0.087193	0.0927461	-0.624334	0.0371528	0.00303889	0.00302238	0.00303888	0.00303397	0.00303691	0.00302914	18.1157	823.13	934.478	42263.9	150.433	1	1	1	1	1	2.07883e-05	5.05077e-181	3.13909e-205	0	1.39402e-34	0.00249783	3.21116e-179	5.87323e-202	0	3.20306e-32
IPO7	0.343011	711.799	-347.9	0.759183	-0.435165	0.00302136	0.0994114	0.00025273	0.0629925	-0.0384086	0.00324029	0.0030039	0.00323958	0.00314468	0.00320468	0.0031404	0.0345858	939.383	0.00645896	386.375	149.585	1	1	1	1	1	0.852466	2.69485e-206	0.935945	5.09284e-86	2.13679e-34	0.999993	1.82873e-204	0.999891	2.05233e-84	4.82509e-32
SLC6A19	7.90004	519.159	-251.579	0.400966	-0.288132	-0.00221419	-0.384516	0.00797078	-0.249486	0.0341261	0.00280624	0.00278506	0.00280622	0.00279918	0.00280339	0.00279573	0.493238	18774.4	8.10847	7920.03	148.999	1	1	1	1	1	0.482486	0	0.00440588	0	2.8696e-34	0.999993	0	0.134195	0	6.37002e-32
TRIO	0.803729	1238.08	-611.038	1.39046	1.2283	0.00276991	-0.0371175	0.0468517	-0.101926	-0.036756	0.205134	0.00298157	0.338218	0.00324147	0.00325788	0.00302717	0.00191327	1.46508	208.913	978.822	147.43	1	1	1	1	1	0.965111	0.226123	2.3709e-47	7.2043e-215	6.321e-34	0.999993	0.999794	6.90039e-45	5.156e-213	1.37977e-31
SMG1P3	0.625453	485.941	-234.97	0.433357	-0.687418	0.023028	0.156197	0.00885718	-0.0656337	-0.0408952	0.00348571	0.00332986	0.00348354	0.00341067	0.00346167	0.00340015	40.0808	2008.3	6.74391	359.487	144.66	1	1	1	1	1	2.43668e-10	0	0.00940682	3.64122e-80	2.54793e-33	6.38264e-08	0	0.268412	1.39035e-78	5.47053e-31
UTP20	0.527895	503.212	-243.606	0.439044	-0.819145	0.00197939	-0.0132903	0.017882	-0.00370289	-0.0380227	0.00318978	0.00311526	0.00318868	0.00313203	0.00317004	0.00319339	9.26837	17.606	32.5972	1.36443	141.77	1	1	1	1	1	0.00233145	2.7173e-05	1.1338e-08	0.242772	1.09198e-32	0.110634	0.000703329	6.26559e-07	0.999993	2.30671e-30
DEPP1	1.76018	439.843	-211.921	0.308489	0.502851	0.00342154	0.349758	0.0522298	-0.406297	-0.0574041	0.00497038	0.00477188	0.00497018	0.00488346	0.00493659	0.00490337	0.128925	4949.27	114.388	6773.81	137.056	1	1	1	1	1	0.719549	0	1.07143e-26	0	1.17256e-31	0.999993	0	1.50887e-24	0	2.43761e-29
CD28	0.460065	747.421	-365.71	0.884374	-0.596954	-0.000964344	0.345067	-0.00437829	0.115234	-0.0417143	0.00374373	0.00341378	0.00374212	0.00359251	0.00368881	0.00358165	1.73958	8491.45	1.48529	975.861	135.645	1	1	1	1	1	0.187192	0	0.222948	3.17128e-214	2.3859e-31	0.999993	0	0.999891	2.2451e-212	4.88253e-29
EPC2	0.51535	935.814	-459.907	0.953405	0.143443	-0.00541614	0.0543707	0.0301906	-0.000732128	-0.0319651	0.00260011	0.00247719	0.211132	0.00258369	0.00268042	0.00274519	7.88006	1.74103	136.54	0.0746052	135.584	1	1	1	1	1	0.00499828	0.187009	1.52009e-31	0.784746	2.46061e-31	0.17768	0.999794	2.58553e-29	0.999993	4.95793e-29
TNRC6A	0.557638	984.272	-484.136	1.10848	0.389985	-0.000182298	-0.0642312	0.0169283	0.00329347	-0.0317349	0.00269488	0.00248908	0.216042	0.00259292	0.00260731	0.0027441	0.408754	2.83527	42.6232	1.5956	133.744	1	1	1	1	1	0.522602	0.0922153	6.63678e-11	0.206528	6.21518e-31	0.999993	0.999794	4.28187e-09	0.999993	1.23334e-28
RPTOR	0.55365	993.621	-488.81	1.08621	-0.161158	-0.00163661	0.00922895	0.00680934	0.107159	-0.0333725	0.00299265	0.00280422	0.00299086	0.00295858	0.00298433	0.00292746	1.86256	9.40388	5.29716	1289.33	129.956	1	1	1	1	1	0.17233	0.00216527	0.0213602	2.3527e-282	4.19003e-30	0.983532	0.0517492	0.541111	1.98796e-280	8.19057e-28
IGHV3-13	1.93049	689.568	-336.784	0.623329	-1.79732	0.0415124	0.167049	0.0206445	0.146876	-0.0532107	0.00486143	0.00454122	0.00486507	0.00472649	0.00479644	0.00469406	70.9876	1177.27	19.078	937.707	128.499	1	1	1	1	1	3.59485e-17	5.30715e-258	1.25485e-05	6.23721e-206	8.72768e-30	1.68149e-14	3.90493e-256	0.000562836	4.27689e-204	1.68098e-27
TMEM52B	1.25574	289.825	-136.913	0.190896	0.518103	-0.00881643	-0.077208	0.0180478	-0.503215	0.0283331	0.00251769	0.00250952	0.00251662	0.00250932	0.00251762	0.00250577	11.4864	940.902	51.7294	39951	127.852	1	1	1	1	1	0.000701057	1.26026e-206	6.37011e-13	0	1.20961e-29	0.0463055	8.59668e-205	4.71352e-11	0	2.29598e-27
IGKV2D-40	1.80799	396.955	-190.478	0.278299	-2.67167	0.031828	0.801997	-0.0355395	0.150796	-0.0524848	0.00479972	0.00455363	0.00480317	0.00469973	0.00474551	0.00467878	42.3163	27873.2	57.1841	1009.74	125.835	1	1	1	1	1	7.76429e-11	0	3.96859e-14	1.36927e-221	3.34064e-29	2.16359e-08	0	3.1501e-12	9.96295e-220	6.25034e-27
ZNF121	0.333588	722.987	-353.493	0.765073	-0.314193	0.0066458	-0.0539181	-0.0159959	0.0559688	-0.0329232	0.00305323	0.00289023	0.00305195	0.00298948	0.00303092	0.00297061	2.76799	312.915	28.6303	340.991	122.833	1	1	1	1	1	0.0961667	5.06e-70	8.75998e-08	3.88108e-76	1.51732e-28	0.800987	2.38384e-68	4.55276e-06	1.43996e-74	2.79893e-26
MYBL1	0.452874	1217.78	-600.89	1.68633	0.184407	0.00851214	0.394427	-0.00590475	0.142542	-0.0400169	0.00389464	0.0033712	0.00389133	0.00373831	0.00384118	0.00364024	0.747467	10264.1	2.4949	1377.06	120.845	1	1	1	1	1	0.387279	0	0.114216	2.02609e-301	4.13279e-28	0.999993	0	0.999891	1.80515e-299	7.51767e-26
GLDC	1.00312	522.609	-253.304	0.452489	-1.97528	0.0266553	0.610294	-0.0280602	0.169724	-0.0497652	0.00476674	0.0043895	0.00477132	0.00458868	0.0046745	0.00456418	27.3952	16352.7	37.3943	1318.3	118.884	1	1	1	1	1	1.65842e-07	0	9.65047e-10	1.19254e-288	1.11011e-27	2.80143e-05	0	5.69334e-08	1.03435e-286	1.99166e-25
ZBTB37	0.524559	1119.32	-551.66	1.27197	0.699033	0.000421168	0.221364	0.0111763	-0.0191716	-0.0331071	0.00309689	0.00288508	0.224687	0.00306983	0.00309136	0.00303811	0.466306	0.147325	13.2546	38.4607	118.75	1	1	1	1	1	0.494691	0.701105	0.000271916	5.58686e-10	1.18786e-27	0.999993	0.999794	0.0101461	9.82163e-09	2.10235e-25
PKD1	0.417094	1069.99	-526.993	1.25172	0.26944	0.00251709	0.0473565	0.00871222	0.0589069	-0.032549	0.00311112	0.00285858	0.00310957	0.0030484	0.00309055	0.00300323	0.00821379	231.187	8.16793	363.295	117.462	1	1	1	1	1	0.927787	3.2853e-52	0.00426375	5.39635e-81	2.27389e-27	0.999993	1.40155e-50	0.130169	2.07871e-79	3.97082e-25
IGHV4-59	1.29584	1686.94	-835.472	2.44443	0.513008	0.0341699	0.811959	-0.000982868	0.159468	-0.0453168	0.00438695	0.00414141	0.00437635	0.00433537	0.00440172	0.00420041	53.1844	34416	0.051397	1312.51	116.395	1	1	1	1	1	3.03666e-13	0	0.82065	2.16498e-287	3.89392e-27	1.04661e-10	0	0.999891	1.86545e-285	6.71036e-25
RPL7P9	0.599856	421.805	-202.903	0.318433	-1.16146	-0.00919234	-0.0766685	0.0339532	-0.0205661	-0.0294252	0.00275895	0.00269504	0.00275809	0.00273894	0.00275348	0.00273442	13.0279	773.428	153.672	55.7878	115.8	1	1	1	1	1	0.000306882	3.23106e-170	2.73107e-35	8.07299e-14	5.25695e-27	0.0243612	2.03448e-168	5.41951e-33	1.55488e-12	8.94159e-25
CEP128	0.394927	608.157	-296.079	0.618786	-0.558858	0.00151496	0.213703	0.0300183	-0.0133692	-0.037096	0.00356661	0.00332302	0.00356575	0.00346613	0.00353243	0.00346372	0.0327513	3587.65	75.0036	14.324	114.701	1	1	1	1	1	0.856389	0	4.69853e-18	0.000153893	9.14919e-27	0.999993	0	4.8454e-16	0.00230347	1.53624e-24
LOC728488	0.707873	721.289	-352.644	0.716249	-0.14329	0.0170887	0.264856	0.0316203	-0.0713908	-0.0543505	0.00541284	0.00474948	0.231609	0.00520379	0.00531246	0.0051178	7.19332	0.380449	36.9227	180.59	112.782	1	1	1	1	1	0.00731755	0.537363	1.22906e-09	3.60193e-41	2.40803e-26	0.221335	0.999794	7.12257e-08	1.01016e-39	3.99214e-24
OLAH	4.49875	627.599	-305.799	0.523543	-0.629167	0.0524969	1.10391	0.0690483	-0.302676	-0.0540838	0.00522757	0.00520462	0.00538852	0.00516004	0.00520623	0.00513305	94.1406	42006.1	179.06	3379.94	111.015	1	1	1	1	1	2.93883e-22	0	7.77329e-41	0	5.87184e-26	1.83285e-19	0	1.88531e-38	0	9.61293e-24
P2RY14	0.83839	330.934	-157.467	0.207804	-1.08264	-0.0397937	0.733253	-0.0319343	-0.155324	0.0479503	0.00473883	0.00451348	0.00474093	0.00465954	0.00469734	0.00456536	66.0352	23928.7	46.9708	1093.39	110.315	1	1	1	1	1	4.42931e-16	0	7.2053e-12	9.03001e-240	8.36078e-26	1.93369e-13	0	4.99301e-10	6.95682e-238	1.35187e-23
ILK	1.84411	528.443	-256.222	0.364452	-0.29273	-0.000649935	-0.406949	0.12638	-0.424562	-0.0524698	0.00491899	0.00485821	0.695556	0.0050629	0.00507389	0.00505592	4.65871	1.83094	623.103	7001.64	107.701	1	1	1	1	1	0.0308963	0.176017	1.58113e-137	0	3.12574e-25	0.478309	0.999794	2.0708e-134	0	4.99242e-23
PLCB1	0.378679	947.291	-465.646	1.20615	0.0529639	0.00553134	0.0428852	0.0145611	0.064252	-0.0316639	0.0031484	0.00289668	0.165614	0.00308258	0.0031297	0.0030622	1.33297	2.17029	22.313	421.472	106.921	1	1	1	1	1	0.248278	0.1407	2.31627e-06	1.16718e-93	4.63277e-25	0.999993	0.999794	0.000108344	4.85288e-92	7.31029e-23
IGHV3-15	1.19105	1592.92	-788.459	2.25058	0.289797	0.0329119	0.353412	0.0251291	0.152001	-0.0341916	0.00326397	0.00330413	0.00325949	0.00324587	0.00337698	0.00331145	143.994	11752	59.9367	2025.98	106.611	1	1	1	1	1	3.56357e-33	0	9.79585e-15	0	5.4168e-25	4.24291e-30	0	8.22412e-13	0	8.44569e-23
KLF5	0.681986	951.592	-467.796	1.23259	1.8099	-0.0153405	-0.170573	0.0348376	-0.262806	0.036407	0.00376191	0.00336893	0.00375904	0.00360101	0.0037074	0.00353728	10.5973	2054.29	93.5942	5024.98	105.933	1	1	1	1	1	0.0011325	0	3.87323e-22	0	7.62736e-25	0.0656298	0	4.4111e-20	0	1.17524e-22
RPL6P27	0.800119	512.405	-248.202	0.393162	-1.25221	-0.00937985	-0.0309936	0.00611778	0.0709206	-0.0346091	0.00346422	0.00331947	0.00346574	0.00339392	0.00343024	0.00339562	10.3071	80.1611	3.24925	427.459	103.883	1	1	1	1	1	0.00132522	3.45096e-19	0.071456	5.80609e-95	2.14655e-24	0.0735442	1.17395e-17	0.999891	2.43725e-93	3.269e-22
FAM13A	0.349698	951.776	-467.888	1.21997	0.103656	0.00885672	-0.111668	-0.0115149	0.0912259	-0.0333634	0.00343979	0.00333705	0.00343838	0.00345785	0.00352408	0.00328876	15.7205	1057.18	11.0894	670.107	102.914	1	1	1	1	1	7.34239e-05	6.68291e-232	0.000868238	9.47045e-148	3.49975e-24	0.00751276	4.70571e-230	0.0296901	5.1681e-146	5.26854e-22
HEG1	0.55944	452.182	-218.091	0.392319	-1.15833	-0.00062155	0.0239441	0.03823	0.0025065	-0.037829	0.00383032	0.00363959	0.00382858	0.00373156	0.00379648	0.00374199	0.396162	38.7916	104.961	0.435885	102.199	1	1	1	1	1	0.529078	4.71543e-10	1.24573e-24	0.509115	5.02258e-24	0.999993	1.38471e-08	1.55384e-22	0.999993	7.47508e-22
IGKV2D-28	1.57352	394.398	-189.199	0.2899	-2.60489	-0.00773107	-0.379787	0.0306818	0.156488	0.0440681	0.00450978	0.00427436	0.299082	0.00440673	0.00445998	0.00438809	1.98942	0.413285	48.4764	1231.11	100.855	1	1	1	1	1	0.158402	0.520307	3.34292e-12	1.05513e-269	9.89858e-24	0.958471	0.999794	2.37947e-10	8.5303e-268	1.45665e-21
MAFK	0.775586	481.657	-232.828	0.355097	-1.26678	0.0062952	-0.0489138	-0.0200663	0.0566273	-0.0349934	0.00359555	0.00342199	0.00359734	0.00353403	0.00356432	0.00352749	2.12003	185.223	32.2399	252.406	98.4104	1	1	1	1	1	0.145383	3.50767e-42	1.36265e-08	7.7624e-57	3.40069e-23	0.936286	1.39212e-40	7.46723e-07	2.51644e-55	4.94876e-21
IGHV3-49	1.41353	953.712	-468.856	0.997869	-1.59542	0.0593122	0.481717	-0.0425618	0.26481	-0.0488075	0.00520923	0.00480398	0.00520725	0.0050576	0.00515183	0.00494091	128.881	8552.6	70.8194	2642.08	97.5795	1	1	1	1	1	7.20175e-30	0	3.91464e-17	0	5.17374e-23	7.25548e-27	0	3.79778e-15	0	7.4462e-21
IGKV2-28	1.57535	390.233	-187.117	0.28343	-3.10219	-0.0134043	-0.338024	0.0151145	0.25526	0.0473686	0.00487988	0.0047028	0.300101	0.00482722	0.00486369	0.00479755	6.01621	0.231226	9.80371	2754.43	97.4862	1	1	1	1	1	0.0141751	0.630616	0.00174161	0	5.42332e-23	0.324618	0.999794	0.0567408	0	7.72056e-21
FHDC1	2.24618	469.911	-226.956	0.347139	0.24089	-0.00445851	-0.953472	-0.00467437	-0.344025	0.0676746	0.00699855	0.00671924	0.481983	0.00713151	0.00696647	0.00688282	5.95131	0.0185528	0.429618	2438.68	96.6762	1	1	1	1	1	0.0147064	0.891656	0.512176	0	8.16441e-23	0.333235	0.999794	0.999891	0	1.14978e-20
TRPS1	0.387953	938.354	-461.177	1.16317	0.21008	0.00545462	-0.0223303	0.00658327	0.0423819	-0.0352029	0.00364627	0.00325709	0.00374516	0.00352516	0.00360619	0.00358158	0.273679	14.3719	3.48759	138.122	96.6067	1	1	1	1	1	0.600874	0.000150025	0.0618305	6.85264e-32	8.45597e-23	0.999993	0.0037859	0.999891	1.72594e-30	1.17817e-20
CHD6	0.454494	946.961	-465.481	1.08626	-0.0311301	-0.00477549	0.00243586	0.00184119	0.0909197	-0.0319638	0.00335986	0.00300119	0.00326245	0.00320018	0.00324564	0.00325631	6.03268	0.521675	0.331016	784.721	96.3528	1	1	1	1	1	0.0140434	0.470128	0.565062	1.13273e-172	9.613e-23	0.323244	0.999794	0.999891	6.90016e-171	1.32528e-20
EDN1	1.57624	268.735	-126.367	0.16329	-2.79199	-0.0544493	0.179941	-0.0394928	0.0881318	0.0508053	0.0052409	0.00511289	0.00523595	0.00519957	0.00524141	0.00525161	163.113	1181.84	57.69	282.729	93.5906	1	1	1	1	1	2.36306e-37	5.38176e-259	3.06865e-14	1.90981e-63	3.88028e-22	3.43877e-34	3.9822e-257	2.48087e-12	6.4466e-62	5.29375e-20
DNAAF9	0.30829	747.763	-365.881	0.871767	-0.651872	0.00403228	0.0303646	-0.0157486	0.141007	-0.0310301	0.00336428	0.00301506	0.00326737	0.00316637	0.00323108	0.00323829	0.271952	85.8142	24.7376	1904.53	91.8196	1	1	1	1	1	0.602025	1.97657e-20	6.56887e-07	0	9.49476e-22	0.999993	6.79454e-19	3.22219e-05	0	1.28199e-19
RN7SKP80	4.64344	542.068	-263.034	0.49652	-1.12934	0.00116168	-1.14989	0.172813	-0.669057	-0.0654295	5.44711	0.00681403	1.60182	0.304693	1.26668	0.0068415	0.00448794	1.07293	0.321681	0.278991	91.463	1	1	1	1	1	0.946588	0.300284	0.570599	0.597364	1.137e-21	0.999993	0.999794	0.999891	0.999993	1.51952e-19
IGHV3-33	1.82953	1561.06	-772.532	2.11482	-0.127366	0.0433434	0.480144	0.0461828	0.15824	-0.0462871	0.00495484	0.00480968	0.00479809	0.00490646	0.00478369	0.00488806	99.8321	10009	88.5981	1094.22	89.67	1	1	1	1	1	1.65877e-23	0	4.83763e-21	5.96079e-240	2.81391e-21	1.08625e-20	0	5.27987e-19	4.61943e-238	3.72261e-19
NAV1	0.634484	357.375	-170.688	0.281131	-1.66639	-9.28254e-05	0.077467	-0.0317143	0.102027	-0.0415054	0.00445543	0.00424707	0.257174	0.00437157	0.00442882	0.00440744	0.0970095	1.2299	52.6301	530.706	88.6824	1	1	1	1	1	0.755448	0.267427	4.02663e-13	1.98277e-117	4.63581e-21	0.999993	0.999794	2.99641e-11	9.1117e-116	6.07153e-19
XYLT1	0.412867	921.518	-452.759	1.03899	0.0279728	-0.00684809	0.00316703	0.0171088	0.0467086	-0.0253294	0.00279535	0.00261902	0.0027941	0.00274988	0.00278094	0.00272438	10.5819	1.24553	38.7087	282.104	86.4398	1	1	1	1	1	0.00114201	0.264408	4.92004e-10	2.61231e-63	1.44054e-20	0.0658897	0.999794	2.96948e-08	8.79521e-62	1.868e-18
FTX	0.604711	1153.82	-568.909	1.47693	1.1062	0.0061633	0.0449173	0.0124079	-0.0644278	-0.0279902	0.00314828	0.002952	0.231426	0.00312327	0.00314563	0.00302316	1.93897	0.477048	15.7826	419.499	85.7218	1	1	1	1	1	0.163781	0.489763	7.10546e-05	3.13631e-93	2.07114e-20	0.971043	0.999794	0.00291725	1.29988e-91	2.65939e-18
MAF	0.512968	440.121	-212.06	0.387572	-1.59961	-0.0214405	0.152075	0.020894	0.113905	-0.0387557	0.00415093	0.00394397	0.00415028	0.00404493	0.00411833	0.00419323	34.0534	1340.48	26.6822	764.964	85.4225	1	1	1	1	1	5.36194e-09	1.80826e-293	2.39822e-07	2.23766e-168	2.40966e-20	1.11469e-06	1.39311e-291	1.21742e-05	1.3382e-166	3.06401e-18
CCL2	1.69358	249.566	-116.783	0.158094	-6.27104	-0.0416076	-1.31828	-0.0731836	0.865861	0.0785282	0.0089511	0.00832096	0.40017	0.0084603	0.00870228	0.00857645	19.3036	0.587106	74.8266	9899.89	83.837	1	1	1	1	1	1.11498e-05	0.44354	5.13929e-18	0	5.37309e-20	0.00139076	0.999794	5.25854e-16	0	6.76647e-18
TRGC2	0.442058	955.048	-469.524	1.23333	-0.261181	0.00869259	0.478151	-0.0204085	0.131721	-0.0285692	0.00332422	0.00301783	0.00332198	0.00321076	0.0032851	0.00315379	3.82059	20708.4	40.4024	1607.72	82.0598	1	1	1	1	1	0.0506264	0	2.06687e-10	0	1.32034e-19	0.612239	0	1.28904e-08	0	1.64691e-17
YWHAG	0.421405	873.215	-428.607	0.942363	0.0930374	0.00368558	-0.0812216	0.0114065	0.00812433	-0.0239672	0.00266665	0.00252713	0.00266546	0.00263065	0.00265554	0.0026638	0.829631	929.27	18.8009	9.35989	80.9525	1	1	1	1	1	0.362379	4.25495e-204	1.451e-05	0.00221785	2.31209e-19	0.999993	2.8578e-202	0.00064202	0.0313009	2.85673e-17
LCN8	3.52789	356.77	-170.385	0.234222	-0.604771	-0.0274478	-0.706766	0.0721362	-0.270444	0.0624215	0.00707027	0.00676396	0.00707199	0.00668695	0.00678972	0.00695657	1.8993	9984.18	116.373	1586.54	80.5153	1	1	1	1	1	0.168156	0	3.93858e-27	0	2.88468e-19	0.97935	0	5.66852e-25	0	3.5309e-17
BTBD9	0.444473	739.693	-361.846	0.816956	-0.257297	-0.00402906	0.0431612	0.0234989	0.018375	-0.0246522	0.00273497	0.00277611	0.00273387	0.00268724	0.00271962	0.00278328	17.6166	248.774	76.4684	45.65	78.4513	1	1	1	1	1	2.70222e-05	4.80506e-56	2.23766e-18	1.41388e-11	8.19943e-19	0.00313194	2.11181e-54	2.32592e-16	2.58625e-10	9.94333e-17
SLC12A6	0.3715	1635.19	-809.596	2.3583	2.09849	0.00628362	0.121834	0.00926854	-0.0783516	-0.0260187	0.829037	0.00665407	0.272412	0.0465138	0.189332	0.00295009	2.97071	0.314333	0.0397062	0.171256	77.7857	1	1	1	1	1	0.0847844	0.575034	0.842056	0.678998	1.14847e-18	0.766301	0.999794	0.999891	0.999993	1.37996e-16
ZNF621	0.341841	648.947	-316.473	0.632207	-0.255518	-4.34533e-05	-0.0590428	-0.00302262	-0.0102051	-0.0258885	0.00300388	0.0027971	0.21673	0.00288229	0.00290398	0.00296306	0.115547	1.81337	1.09974	12.3494	76.3366	1	1	1	1	1	0.733915	0.178104	0.294323	0.000441129	2.39205e-18	0.999993	0.999794	0.999891	0.00647698	2.84806e-16
LRIG2	0.344874	738.312	-361.156	0.831595	-0.290535	0.0025382	-0.037388	-0.00846254	0.0675164	-0.0264169	0.00316326	0.0030386	0.00316211	0.00306874	0.00324217	0.00305232	0.0490788	140.424	7.6047	433.656	74.9035	1	1	1	1	1	0.824674	2.15079e-32	0.00582165	2.6012e-96	4.94289e-18	0.999993	8.02532e-31	0.174476	1.10252e-94	5.83216e-16
PPP1R9B	0.496707	1083.4	-533.702	1.24244	0.217636	0.00133358	-0.0631563	-0.00496047	0.0898475	-0.0262263	0.00317216	0.00294488	0.206853	0.0031354	0.00316334	0.00303672	0.0526189	1.53261	2.50301	806.716	74.5875	1	1	1	1	1	0.818567	0.215721	0.113629	1.87024e-177	5.80083e-18	0.999993	0.999794	0.999891	1.16088e-175	6.78335e-16
IGHV3-30	1.48786	1979.48	-981.742	3.00156	1.57333	0.0528821	0.82388	-0.00773406	0.0626093	-0.0496555	0.00604726	0.00561976	0.282153	0.00596554	0.00607402	0.00575442	71.1063	3.35807	1.6808	106.249	74.4616	1	1	1	1	1	3.38487e-17	0.0668763	0.194818	6.50245e-25	6.18288e-18	1.64191e-14	0.980398	0.999891	1.51535e-23	7.16613e-16
PARP15	0.381286	957.17	-470.585	1.15163	0.00948396	-0.00119743	0.226112	0.0106349	0.0637717	-0.026372	0.00321459	0.00291676	0.00321295	0.00312292	0.00318292	0.00306996	1.48116	4948.72	11.5971	401.425	73.794	1	1	1	1	1	0.223593	0	0.000660563	2.69554e-89	8.67101e-18	0.999993	0	0.0231941	1.10323e-87	9.96177e-16
NCALD	0.574987	397.737	-190.868	0.364831	-2.00058	0.0253927	0.421079	0.0172768	0.0970452	-0.0709033	0.00899632	0.00694425	0.00905834	0.00761542	0.00838474	0.00828232	6.4452	2153.14	5.14682	133.958	73.2873	1	1	1	1	1	0.0111253	0	0.023289	5.57993e-31	1.12089e-17	0.285664	0	0.575934	1.38148e-29	1.27654e-15
TXNDC5	0.854356	678.377	-331.188	0.680222	-1.78906	0.0401955	0.380271	-0.0356665	0.215429	-0.0358528	0.00445239	0.00403865	0.00445649	0.00429836	0.00437654	0.00423941	84.5081	7276.53	68.8518	2422.96	71.5212	1	1	1	1	1	3.82647e-20	0	1.06147e-16	0	2.74288e-17	2.08814e-17	0	1.02221e-14	0	3.09686e-15
ZMAT1	0.398964	720.78	-352.39	0.772876	-0.117883	-0.00672109	0.0191384	0.0224706	-0.00785838	-0.0245324	0.00303092	0.00285385	0.00302993	0.00295885	0.00300514	0.00294443	8.28331	39.6252	57.6746	6.8381	69.419	1	1	1	1	1	0.0040011	3.07689e-10	3.09272e-14	0.00892339	7.96163e-17	0.159292	9.07613e-09	2.48499e-12	0.120113	8.91226e-15
ETV7	1.33044	601.752	-292.876	0.529042	-1.72676	-0.0320381	0.366022	-0.032184	0.212261	0.0373103	0.00480727	0.00446778	0.00481199	0.00462647	0.00471843	0.00459794	41.437	5790.04	48.3927	2023.69	65.846	1	1	1	1	1	1.21734e-10	0	3.48864e-12	0	4.87572e-16	3.32156e-08	0	2.4574e-10	0	5.41164e-14
METTL16	0.124234	1185.7	-584.848	1.71929	0.685673	0.010753	0.0663227	-0.00726704	0.0582932	-0.0262438	0.00314196	0.00273113	0.16541	0.00307227	0.00312159	0.00325038	9.48446	0.0995705	5.59495	348.726	65.1907	1	1	1	1	1	0.00207219	0.752346	0.0180123	8.02854e-78	6.79889e-16	0.101646	0.999794	0.47276	3.02155e-76	7.48277e-14
KCNMA1	1.83958	281.09	-132.545	0.173271	-1.42152	-0.00954347	-0.327023	0.108128	-0.22471	-0.0428387	0.00541118	0.00531796	0.00540517	0.0053396	0.00538999	0.00532116	3.76768	3661.34	410.067	1738.08	64.8125	1	1	1	1	1	0.0522521	0	3.54477e-91	0	8.23761e-16	0.623834	0	2.57921e-88	0	8.99066e-14
MSR1	1.02441	402.605	-193.303	0.332747	-0.687414	-0.0179309	-0.371878	0.0878915	-0.180509	0.0448839	0.00624056	0.00542131	0.00624064	0.00570676	0.0059301	0.00564929	4.52905	3545.72	237.2	926.559	63.1239	1	1	1	1	1	0.0333241	0	1.60424e-53	1.65348e-203	1.94101e-15	0.494276	0	5.12458e-51	1.11627e-201	2.10094e-13
SMCR8	0.469729	1158.28	-571.141	1.36096	0.686264	0.00174775	-0.0604885	0.0155348	0.0142378	-0.0291907	0.00379472	0.00330877	0.19804	0.00376156	0.00381067	0.00368265	0.14988	2.73125	17.0558	13.9599	62.8302	1	1	1	1	1	0.69865	0.0984021	3.62964e-05	0.000186747	2.25318e-15	0.999993	0.999794	0.00153346	0.00277935	2.41884e-13
LINC01772	0.727491	261.744	-122.872	0.158267	-1.68338	0.00955821	-0.166022	-0.0828273	-0.0231809	-0.021091	0.00268719	0.00268116	0.42822	0.00267999	0.00268589	0.0026815	12.4169	0.690531	955.166	74.4875	61.8639	1	1	1	1	1	0.000425459	0.405984	9.99386e-210	6.10228e-18	3.68034e-15	0.0314816	0.999794	2.18149e-206	1.28079e-16	3.91882e-13
ACACA	0.337897	692.972	-338.486	0.715247	-0.436046	-0.00229658	-0.0471928	0.00717524	0.0447747	-0.0232075	0.00294022	0.00283137	0.00293931	0.00288116	0.00297877	0.00295199	1.65799	258.349	6.2021	225.939	61.8057	1	1	1	1	1	0.197875	3.92962e-58	0.0127599	4.58065e-51	3.79071e-15	0.999993	1.75055e-56	0.353311	1.4284e-49	4.00378e-13
RORA	0.682154	1362.99	-673.495	1.75402	0.706136	-0.0081543	0.161378	0.00970243	0.0983557	-0.0318946	0.00429336	0.00376863	0.00428835	0.0041908	0.00426705	0.00408794	11.5674	1414.34	5.36003	531.306	60.8731	1	1	1	1	1	0.000671187	0	0.0206034	1.46822e-117	6.08761e-15	0.0453121	1.26962e-307	0.523966	6.7948e-116	6.37835e-13
ATXN2	0.29563	880.869	-432.435	1.10227	0.47692	0.00621341	-0.00827492	0.00482175	-0.0306585	-0.0277371	0.00369853	0.00334598	0.18887	0.0036164	0.00367119	0.00355575	1.3789	1.73485	1.77769	69.7412	60.8498	1	1	1	1	1	0.240289	0.187793	0.182433	6.76184e-17	6.1599e-15	0.999993	0.999794	0.999891	1.38375e-15	6.40287e-13
DYRK1A	0.713788	1322.46	-653.231	1.60749	1.12258	-0.00558568	0.00695336	0.0318129	-0.0239126	-0.0284158	0.00387008	0.00353779	0.256601	0.00396868	0.00400284	0.00364971	5.73189	0.550978	64.2562	35.6876	60.6183	1	1	1	1	1	0.0166595	0.457918	1.0925e-15	2.31632e-09	6.92882e-15	0.354403	0.999794	9.9364e-14	4.00751e-08	7.14542e-13
SLC30A5	0.047225	946.207	-465.104	1.40927	0.424131	0.0163431	0.130642	-0.0110069	0.0203399	-0.0202096	0.00275396	0.00240965	0.00267168	0.00261164	0.00274303	0.00260986	35.7658	2389.1	17.7624	54.984	59.9629	1	1	1	1	1	2.22519e-09	0	2.50282e-05	1.21513e-13	9.666e-15	4.85723e-07	0	0.00107827	2.3267e-12	9.89028e-13
ABCG1	0.604393	1253.51	-618.757	1.76541	0.756043	0.0137198	0.405624	0.0368282	-0.00891914	-0.0290478	0.00418627	0.00351925	0.0041823	0.00384569	0.00398588	0.00375261	7.48524	9399.47	91.7096	5.00724	59.9183	1	1	1	1	1	0.00622067	0	1.00379e-21	0.0252415	9.88762e-15	0.202582	0	1.12364e-19	0.325061	1.00386e-12
ERG	1.30911	565.434	-274.717	0.52572	0.974778	-0.0185175	-0.126116	0.00456923	-0.280136	0.04055	0.00562329	0.00500315	0.00562054	0.00533951	0.00551502	0.00524613	6.79098	501.133	0.732289	2580.14	59.7453	1	1	1	1	1	0.00916196	5.38883e-111	0.392142	0	1.07962e-14	0.256398	2.92853e-109	0.999891	0	1.08768e-12
RIPOR1	0.313344	986.472	-485.236	1.21193	0.143536	0.00514606	-0.005452	-0.00634559	0.0796988	-0.0287593	0.00392106	0.0033839	0.172821	0.00370261	0.00377676	0.00374386	0.36144	2.13882	2.93717	445.314	59.0089	1	1	1	1	1	0.547708	0.143612	0.0865622	7.55114e-99	1.56959e-14	0.999993	0.999794	0.999891	3.22141e-97	1.56923e-12
LRRN1	1.25382	290.996	-137.498	0.202355	-2.784	-0.0300777	-0.00610739	-0.10471	0.3044	0.0471618	0.00648672	0.00596799	0.00647841	0.00625593	0.00642061	0.0061591	17.7147	0.815407	280.149	2247.69	58.6334	1	1	1	1	1	2.56631e-05	0.366526	6.96893e-63	0	1.89964e-14	0.00302802	0.999794	2.76582e-60	0	1.88481e-12
ARHGEF2	0.304555	973.179	-478.59	1.22668	0.305667	0.005078	-0.00429612	-0.00562447	0.0480578	-0.0250416	0.00348121	0.00313745	0.169265	0.00339862	0.00345424	0.00333761	0.820997	1.73344	2.73878	193.563	56.2927	1	1	1	1	1	0.364889	0.187972	0.0979394	5.30444e-44	6.24459e-14	0.999993	0.999794	0.999891	1.56118e-42	6.14928e-12
TNS3	0.327798	1141.97	-562.985	1.52344	0.357108	0.0118094	-0.140908	0.00110612	0.100694	-0.0303481	0.00431936	0.00356876	0.163326	0.00420226	0.00432211	0.00404765	4.54302	6.23217	0.0692854	542.767	56.2156	1	1	1	1	1	0.0330531	0.012545	0.79238	4.71486e-120	6.49455e-14	0.491929	0.271125	0.999891	2.20537e-118	6.34769e-12
CSNK1G1	0.226462	682.393	-333.196	0.759424	-0.119022	0.00243747	-0.0103922	-0.000514724	-0.00316933	-0.0285727	0.0039942	0.00361319	0.00399315	0.00382673	0.00392938	0.00381265	0.00120246	6.91564	0.0180923	0.650562	56.1627	1	1	1	1	1	0.972338	0.00854451	0.893001	0.419912	6.67162e-14	0.999993	0.189674	0.999891	0.999993	6.47246e-12
DNMBP	0.37782	596.845	-290.423	0.603301	-0.604109	0.00285617	0.172461	-0.0106711	0.0348846	-0.0260046	0.00361358	0.00334894	0.00361247	0.00349997	0.00357144	0.00347768	0.0651766	2276.75	9.29589	95.4071	55.914	1	1	1	1	1	0.798494	0	0.00229668	1.54997e-22	7.57111e-14	0.999993	0	0.073365	3.47601e-21	7.29109e-12
TTC16	0.556056	497.364	-240.682	0.49491	-1.59862	0.00619117	0.296686	-0.00818716	0.150348	-0.0379886	0.00520951	0.00463951	0.00536627	0.00492894	0.00510324	0.00508607	0.326333	3037.94	2.75905	867.967	55.788	1	1	1	1	1	0.567826	0	0.0967056	9.027e-191	8.07245e-14	0.999993	0	0.999891	5.94104e-189	7.71714e-12
KMT2B	0.607853	1303.11	-643.556	1.56904	1.01008	-0.00316686	0.030104	0.0218723	-0.00067009	-0.0285085	0.00413577	0.00366976	0.229579	0.00407443	0.00412439	0.00383989	3.35561	0.544555	28.8173	0.0263965	55.1201	1	1	1	1	1	0.0669764	0.460551	7.95386e-08	0.870936	1.13384e-13	0.692699	0.999794	4.15027e-06	0.999993	1.07608e-11
SYTL2	0.593235	941.239	-462.619	1.11612	-0.679042	0.00518947	0.520482	-0.00303962	0.171491	-0.0499675	0.00792769	0.00588972	0.00794047	0.00695532	0.00750686	0.00679593	1.18549	4288.6	0.190987	521.873	54.0603	1	1	1	1	1	0.276242	0	0.662096	1.6558e-115	1.94433e-13	0.999993	0	0.999891	7.47792e-114	1.83201e-11
H2AC14	1.83682	483.241	-233.621	0.355008	0.141908	-0.0138468	-0.384265	0.0662297	-0.333544	0.0382945	0.00540803	0.0050517	0.00540989	0.00527207	0.00534317	0.00520914	4.88165	5043.23	157.813	3896.8	54.0431	1	1	1	1	1	0.0271436	0	3.40043e-36	0	1.96138e-13	0.450908	0	7.30089e-34	0	1.83487e-11
PLXNA4	0.992086	321.152	-152.576	0.212061	-1.77316	0.0027623	0.122506	0.0197694	-0.00193271	-0.0695865	0.00971774	0.00853149	0.0097068	0.00942858	0.00973404	0.00950386	0.00020948	157.633	4.39639	0.0394226	53.6105	1	1	1	1	1	0.988452	3.72228e-36	0.036015	0.842614	2.44454e-13	0.999993	1.43384e-34	0.818904	0.999993	2.27064e-11
TRBV13	0.875784	284.661	-134.33	0.201014	-3.47449	0.0146398	0.747627	-0.0804733	0.268994	-0.0409197	0.00589233	0.00530718	0.0058996	0.00572498	0.00579312	0.00569307	5.57792	16054.7	197.586	2156.05	51.662	1	1	1	1	1	0.0181883	0	7.02616e-45	0	6.59263e-13	0.37047	0	1.95791e-42	0	6.08054e-11
CYP4F29P	1.99193	251.827	-117.913	0.152584	-0.335456	-0.0430805	-0.41562	0.100996	-0.405638	0.0424453	0.00605298	0.00606693	0.00604833	0.00615724	0.00602721	0.0059274	45.9178	4720.07	269.054	4529.44	51.2779	1	1	1	1	1	1.23319e-11	0	1.82409e-60	0	8.01741e-13	3.67071e-09	0	6.45679e-58	0	7.34294e-11
TSPO2	3.39919	425.829	-204.914	0.296146	0.589268	-0.00608565	-0.677306	0.0458902	-0.432521	0.0234399	0.00332675	0.00339018	0.00332244	0.00331949	0.00345526	0.0032932	2.79176	41556.1	191.116	15669.4	50.6614	1	1	1	1	1	0.0947503	0	1.8143e-43	0	1.09759e-12	0.796498	0	4.65919e-41	0	9.98274e-11
IL18R1	1.29571	1222.85	-603.425	1.42094	1.03084	0.0231952	1.05687	0.0310645	-0.162671	-0.0532228	0.00870059	0.00683376	0.00870225	0.00802453	0.00843193	0.0076023	2.84591	14739.1	14.9861	372.192	49.0124	1	1	1	1	1	0.091607	0	0.000108305	6.23685e-83	2.54348e-12	0.787255	0	0.00432459	2.44563e-81	2.29737e-10
IGHV7-4-1	6.02241	961.408	-472.704	1.0004	-1.05231	0.0187706	-0.503681	0.072774	0.0838756	0.0118502	0.00168374	0.00168831	0.00168558	0.00174207	0.00167803	0.00169392	123.13	89293.2	1745.1	2498.46	48.94	1	1	1	1	1	1.30597e-28	0	0	0	2.63908e-12	9.50238e-26	0	0	0	2.3674e-10
ATXN1L	0.351704	1050.43	-517.215	1.26709	0.46491	-0.00320032	0.0679137	0.0115451	0.0247926	-0.0237432	0.00353507	0.00315847	0.170518	0.00344918	0.00350808	0.00340942	3.15955	0.65684	11.2037	49.9463	48.4972	1	1	1	1	1	0.0754838	0.417678	0.000816355	1.58009e-12	3.3076e-12	0.727558	0.999794	0.0280625	2.9819e-11	2.94691e-10
FUT11	0.17925	784.036	-384.018	1.04906	-0.0947748	0.00570608	0.156842	-0.0134589	0.0689607	-0.029853	0.00456288	0.00388267	0.155648	0.00433343	0.00447808	0.00429759	0.41911	0.273205	9.64621	237.148	48.2532	1	1	1	1	1	0.517381	0.60119	0.00189743	1.6468e-53	3.74578e-12	0.999993	0.999794	0.0613596	5.26052e-52	3.31476e-10
SLED1	1.22505	415.756	-199.878	0.302073	-1.51338	0.00342251	-0.119018	-0.0344337	0.101595	-0.0318117	0.00471018	0.00443625	0.284327	0.00460312	0.00464719	0.00461492	0.317161	1.60338	55.9582	477.93	47.5166	1	1	1	1	1	0.573319	0.205425	7.40289e-14	6.02681e-106	5.45392e-12	0.999993	0.999794	5.8407e-12	2.64876e-104	4.79396e-10
STEAP4	0.822439	1456.94	-720.471	2.04344	1.24563	0.0181115	0.737447	0.0171357	-0.0341203	-0.0323693	0.00517058	0.00430028	0.00516046	0.0048574	0.00507952	0.00470326	8.87403	20409.6	12.445	45.1212	47.3662	1	1	1	1	1	0.00289256	0	0.000419116	1.85208e-11	5.88898e-12	0.129499	0	0.0152902	3.37837e-10	5.14187e-10
DNAH17	0.666342	501.663	-242.832	0.456625	-0.0199289	0.00616622	0.585397	0.089492	-0.282729	-0.0318387	0.00486173	0.00440576	0.00486221	0.004654	0.0047907	0.00462892	0.51891	14486	369.757	3482.91	47.31	1	1	1	1	1	0.471307	0	2.11428e-82	0	6.06037e-12	0.999993	0	1.20394e-79	0	5.25647e-10
IGKV2D-30	1.67286	393.75	-188.875	0.275408	-1.25965	0.055307	0.82908	0.0553642	-0.248979	-0.0272138	0.00402684	0.00393499	0.00402543	0.00397465	0.00401002	0.00396113	239.784	42412.4	194.026	3855.07	47.1995	1	1	1	1	1	4.38366e-54	0	4.20392e-44	0	6.41156e-12	8.20182e-51	0	1.12365e-41	0	5.52449e-10
FCRL3	0.41939	1003.94	-493.968	1.33358	-0.0274104	0.00107004	0.445562	-0.0133866	0.114103	-0.0234936	0.00367409	0.00324351	0.00367173	0.00349777	0.0036091	0.00342212	0.394954	14718.3	14.6473	999.531	47.1312	1	1	1	1	1	0.529707	0	0.000129621	2.27132e-219	6.63897e-12	0.999993	0	0.00511339	1.64351e-217	5.68305e-10
ZBTB18	0.383164	961.978	-472.989	1.18285	0.189873	-0.00107004	0.0124255	-0.00197287	0.0649082	-0.0219345	0.00336551	0.00303701	0.00336325	0.00324162	0.00332162	0.00319572	1.25051	13.458	0.370403	381.856	47.1106	1	1	1	1	1	0.263455	0.000243969	0.542785	4.90751e-85	6.70912e-12	0.999993	0.00610948	0.999891	1.96556e-83	5.7058e-10
HYOU1	0.264952	1751.65	-867.823	2.82474	1.28456	0.0196757	0.0736535	0.00960259	0.111776	-0.0299292	0.00544478	0.00408742	0.00561178	0.00497949	0.00542163	0.0044456	6.02934	171.74	3.71883	425.045	45.3241	1	1	1	1	1	0.01407	3.08489e-39	0.0538019	1.94673e-94	1.66984e-11	0.323289	1.20247e-37	0.999891	8.11983e-93	1.41096e-09
INCENP	0.967693	284.346	-134.173	0.17644	-1.06603	-0.00196595	-0.260401	0.00568192	-0.125033	-0.0208491	0.00306876	0.00312255	0.00306725	0.00304984	0.00306529	0.00315215	5.83766	7208.03	3.47084	1663.81	43.7484	1	1	1	1	1	0.0156867	0	0.0624594	0	3.73431e-11	0.342655	0	0.999891	0	3.13514e-09
H4C8	0.958162	1639.34	-811.668	2.19333	1.25597	0.0175872	0.258857	0.0231557	0.0386711	-0.0274777	0.00414711	0.0038465	0.00414183	0.00424784	0.0043312	0.00418418	22.2973	3904.64	29.7152	79.7182	43.126	1	1	1	1	1	2.33535e-06	0	5.00402e-08	4.31809e-19	5.13245e-11	0.000339845	0	2.67501e-06	9.25598e-18	4.28151e-09
U2AF2	0.516477	1113.04	-548.521	1.23471	0.374434	-0.00411098	-0.132812	0.0130927	0.0569332	-0.0258757	0.170345	0.00379564	0.279713	0.00434665	0.00440032	0.00396044	3.86659	1.76646	9.07289	167.403	42.6873	1	1	1	1	1	0.0492565	0.183821	0.00259427	2.73168e-38	6.42285e-11	0.605739	0.999794	0.082269	7.36149e-37	5.32406e-09
ANAPC2	0.355304	844.46	-414.23	0.998397	0.0139985	-0.00500482	-0.0616497	0.011064	0.0408614	-0.0186002	0.00295153	0.00294457	0.00295018	0.00298485	0.00303164	0.00284842	4.63154	437.398	13.7397	181.666	42.6409	1	1	1	1	1	0.0313893	3.98872e-97	0.000209965	2.09746e-41	6.57709e-11	0.480363	2.08129e-95	0.00797075	5.93315e-40	5.41762e-09
IGLV5-45	1.76827	841.918	-412.959	0.828241	-0.475576	0.020204	0.539097	0.0390677	-0.0333542	-0.0378782	0.0060435	0.00548474	0.301987	0.00588732	0.00597134	0.00580283	10.0896	0.486958	44.0352	31.2001	42.6088	1	1	1	1	1	0.00149107	0.485287	3.22522e-11	2.32753e-08	6.68585e-11	0.0806963	0.999794	2.10153e-09	3.88822e-07	5.47279e-09
CXCR3	0.488307	1180.69	-582.343	1.6582	0.348982	0.0171473	0.201834	-0.000813057	0.0915419	-0.022733	0.00374969	0.00323896	0.00363951	0.00349408	0.00359637	0.00349495	19.6898	3072.44	0.0541473	647.903	42.309	1	1	1	1	1	9.10858e-06	0	0.815998	6.38395e-143	7.79324e-11	0.00116956	0	0.999891	3.34442e-141	6.33963e-09
CCR5	0.663258	558.006	-271.003	0.555104	-1.19378	0.00401145	-0.0321849	0.00592591	0.105408	-0.0360817	0.00579984	0.0107978	0.234571	0.00535806	0.00551615	0.00563344	0.387812	1.11572	1.22319	365.156	41.023	1	1	1	1	1	0.533452	0.290842	0.268735	2.12279e-81	1.50446e-10	0.999993	0.999794	0.999891	8.24991e-80	1.21629e-08
H4C6	5.36636	233.777	-108.888	0.128211	-2.31354	-0.0157126	-0.158363	0.0470738	-0.092678	-0.0238869	0.00363706	0.0036999	0.636702	0.0035937	0.00360059	0.00374158	12.9714	5.02747	171.584	662.533	40.7574	1	1	1	1	1	0.000316292	0.0249483	3.33643e-39	4.20294e-146	1.72348e-10	0.0249547	0.487683	7.80308e-37	2.26526e-144	1.38481e-08
MT1L	1.83865	301.098	-142.549	0.193378	-2.28313	0.00876413	0.853385	-0.121977	0.131243	-0.0612462	0.0105325	0.0089473	0.0105233	0.00973922	0.0100306	0.00976667	0.161045	6572.24	156.858	171.198	39.3248	1	1	1	1	1	0.688196	0	5.49866e-36	4.05094e-39	3.58862e-10	0.999993	0	1.14311e-33	1.10302e-37	2.86586e-08
LINC01550	0.400365	700.853	-342.426	0.827452	-0.889939	-0.0129642	0.256229	-0.0224925	0.181236	-0.0230082	0.00385436	0.0034991	0.00385363	0.00368249	0.00378917	0.00367498	18.6504	4416.34	37.3072	2287.7	39.1971	1	1	1	1	1	1.57012e-05	0	1.00913e-09	0	3.83113e-10	0.00190761	0	5.92673e-08	0	3.04099e-08
RPL13AP25	1.03695	499.939	-241.97	0.344319	-1.26176	-0.0219182	-0.433676	0.0148735	0.0441946	-0.0211719	0.0034201	0.00249715	0.0034212	0.00343445	0.00345529	0.00341093	62.4886	16069.4	18.7547	163.595	38.5276	1	1	1	1	1	2.6799e-15	0	1.48654e-05	1.8549e-37	5.39841e-10	1.0636e-12	0	0.000655528	4.9782e-36	4.25921e-08
TMEM204	0.473825	999.456	-491.728	1.34673	0.419939	-0.00942205	0.334516	-0.00821691	0.0509151	-0.020319	0.00347528	0.00312592	0.00347394	0.00334446	0.00342933	0.00328193	13.6935	9268.41	6.03623	220.432	38.3306	1	1	1	1	1	0.000215194	0	0.0140152	7.27943e-50	5.97199e-10	0.0188029	0	0.384011	2.238e-48	4.68354e-08
CCL4L1	1.05562	462.227	-223.113	0.342532	-1.55631	-0.0149928	0.777076	-0.0310009	0.0252499	-0.0285406	0.00487896	0.00451017	0.00488093	0.00464088	0.0048359	0.00461146	13.1176	25344.7	44.6218	27.2625	38.3046	1	1	1	1	1	0.00029253	0	2.39013e-11	1.77625e-07	6.05211e-10	0.0237967	0	1.57304e-09	2.92256e-06	4.71812e-08
TRBV20-1	0.508239	1019.12	-501.56	1.34686	-0.287893	-0.00112632	0.236026	-0.00546914	0.172151	-0.0209395	0.00355969	0.00322803	0.149584	0.0034651	0.00353083	0.00339738	0.812375	0.274097	2.49119	2377.2	37.9878	1	1	1	1	1	0.367419	0.600597	0.114485	0	7.11889e-10	0.999993	0.999794	0.999891	0	5.51693e-08
KDM5C	0.166369	1794.55	-889.277	3.11796	1.84759	0.00913631	0.123851	-0.00786767	0.0721972	-0.0249766	0.0051213	0.00345698	0.130703	0.0046903	0.00498879	0.0040547	0.0761865	0.0693115	2.81379	209.435	37.9446	1	1	1	1	1	0.782534	0.792342	0.0934572	1.8246e-47	7.2784e-10	0.999993	0.999794	0.999891	5.5189e-46	5.60736e-08
CD160	0.924765	645.185	-314.592	0.638996	-0.92721	0.00281079	0.2811	-0.00659298	0.0925723	-0.0335305	0.00583002	0.00503411	0.00583976	0.00542678	0.00564402	0.00545212	0.0479262	2313.62	1.47598	269.02	37.8224	1	1	1	1	1	0.826712	0	0.224405	1.85547e-60	7.74875e-10	0.999993	0	0.999891	6.15217e-59	5.93481e-08
QTRT2	0.0863037	1088.1	-536.051	1.54785	0.815738	0.0115842	-0.0967892	-0.00194044	-0.00145441	-0.0178279	0.00307963	0.00267945	0.15643	0.0029296	0.00297872	0.00291071	13.6797	3.23191	0.438717	0.238404	37.515	1	1	1	1	1	0.000216785	0.0722165	0.507742	0.625361	9.07108e-10	0.0188029	0.999794	0.999891	0.999993	6.90721e-08
PTGDR	0.359864	1047.12	-515.561	1.46295	0.380233	0.00663533	0.252468	-0.00944208	0.0750228	-0.0261512	0.00482917	0.00386051	0.00482523	0.00434875	0.004648	0.00427059	0.13623	2731.26	4.71419	260.528	37.498	1	1	1	1	1	0.712058	0	0.0299146	1.31676e-58	9.15091e-10	0.999993	0	0.703396	4.31141e-57	6.92771e-08
HTT	0.351039	1821.42	-902.708	2.85299	2.24479	2.61992e-05	-0.000543717	0.0269043	-0.0339318	-0.0220564	0.693966	0.00338541	0.229028	0.0388818	0.158591	0.00361469	1.66194	1.03799	0.478795	0.0457778	37.233	1	1	1	1	1	0.197342	0.308289	0.488968	0.83058	1.04824e-09	0.999993	0.999794	0.999891	0.999993	7.89012e-08
SLC39A8	0.348894	1236.03	-610.015	1.9531	0.699646	0.0231881	0.143208	-0.00607721	0.0705321	-0.0270034	0.00528846	0.00392338	0.00528551	0.00461538	0.00493402	0.00443241	19.8781	731.336	1.73377	204.348	37.1157	1	1	1	1	1	8.25384e-06	4.58815e-161	0.18793	2.34958e-46	1.11325e-09	0.00108101	2.83448e-159	0.999891	7.04175e-45	8.33158e-08
SBF2	0.352421	1170.98	-577.491	1.6541	0.845582	0.00654042	0.00733689	0.0113456	0.0144601	-0.0227635	0.00403073	0.00344568	0.155898	0.0038748	0.00398075	0.00376816	0.991149	1.54913	8.57347	13.1951	36.4939	1	1	1	1	1	0.319462	0.213264	0.00341097	0.000280675	1.53144e-09	0.999993	0.999794	0.106619	0.00414899	1.13962e-07
SEC14L5	0.798221	656.579	-320.289	0.687418	-0.176077	-0.0194594	-0.152872	-0.0369096	0.0467956	0.0267726	0.0047379	0.00422696	0.00473544	0.00449994	0.00464453	0.00443621	14.5169	1039.73	67.2769	101.514	36.4213	1	1	1	1	1	0.000138909	4.1561e-228	2.35925e-16	7.09602e-24	1.58957e-09	0.0134762	2.91083e-226	2.22295e-14	1.62761e-22	1.17619e-07
ITM2C	0.638832	1987.65	-985.825	3.32009	1.68006	0.0301213	0.374197	0.000114829	0.0922061	-0.027384	0.00527244	0.00445535	0.00540879	0.00510363	0.00530152	0.00455101	38.7171	4779.67	0.000506223	302.496	36.2059	1	1	1	1	1	4.89904e-10	0	0.98205	9.41985e-68	1.7753e-09	1.1666e-07	0	0.999891	3.28116e-66	1.30624e-07
KNTC1	0.279074	500.498	-242.249	0.427948	-0.381654	0.00559519	0.0277171	-0.0075542	-0.0993037	-0.0249753	0.0042359	0.00401361	0.260078	0.00416806	0.00421066	0.00415528	1.27153	0.53803	3.2848	556.2	36.1262	1	1	1	1	1	0.259481	0.46325	0.0699243	5.64041e-123	1.84947e-09	0.999993	0.999794	0.999891	2.7159e-121	1.35322e-07
COL6A2	0.477847	951.491	-467.745	1.24528	-0.318314	0.00151293	0.287224	-0.0370635	0.18412	-0.0225096	0.00403234	0.00343934	0.00391573	0.00371073	0.00384331	0.00375908	0.14445	5375.96	99.7639	2295.05	35.8568	1	1	1	1	1	0.703897	0	1.71688e-23	0	2.12361e-09	0.999993	0	2.08203e-21	0	1.54516e-07
EREG	0.922857	840.405	-412.202	0.897692	0.735148	-0.00715042	-0.88459	0.0536365	-0.123321	0.0288187	0.00525238	0.00452192	0.00525903	0.00490958	0.00509456	0.00484648	0.498553	28280.9	119.353	585.953	35.3585	1	1	1	1	1	0.480137	0	8.76731e-28	1.90149e-129	2.74267e-09	0.999993	0	1.30484e-25	9.46915e-128	1.98457e-07
ANKRD36	0.760446	1195.27	-589.636	1.52001	0.864334	-0.0110623	0.00888941	0.0136043	0.011486	-0.016727	0.00284358	0.00269675	0.00284104	0.00282174	0.00293413	0.00283342	20.1071	9.76122	23.2443	15.3242	34.8507	1	1	1	1	1	7.32252e-06	0.00178232	1.42672e-06	9.05479e-05	3.55987e-09	0.000988692	0.043148	6.81961e-05	0.00136783	2.56174e-07
ITPRIPL2	0.532588	533.596	-258.798	0.557069	-0.713671	0.00500163	-0.2125	-0.000777311	0.035786	-0.0234049	0.00406616	0.00381667	0.20364	0.00396374	0.00403788	0.00397171	1.09228	4.09257	0.0384574	78.5451	34.7262	1	1	1	1	1	0.295966	0.0430721	0.844527	7.8194e-19	3.79496e-09	0.999993	0.737406	0.999891	1.67065e-17	2.71599e-07
IGHV3-23	1.22446	2121.21	-1052.6	3.4472	1.81035	0.0357395	0.52195	0.0524972	0.034606	-0.0308629	0.00559098	0.00541955	0.00554982	0.00544926	0.00569395	0.00524377	33.2203	8842.61	92.8105	36.9382	34.6406	1	1	1	1	1	8.22886e-09	0	5.75493e-22	1.21936e-09	3.9655e-09	1.65805e-06	0	6.49762e-20	2.12649e-08	2.82262e-07
DUSP13	1.63394	712.974	-348.487	0.700747	1.23792	-0.0107457	0.183287	0.0123545	-0.304805	0.0388854	0.00749286	0.00616419	0.00751031	0.00683716	0.00716862	0.00664364	0.217457	598.59	3.26512	1807.89	34.2579	1	1	1	1	1	0.640984	3.39205e-132	0.0707677	0	4.82702e-09	0.999993	1.9485e-130	0.999891	0	3.41727e-07
NIBAN2	0.377696	763.435	-373.718	0.897429	-0.243905	0.00937194	-0.184399	0.00999738	0.0583662	-0.0262866	0.00492753	0.00409151	0.00492584	0.00450225	0.00476735	0.00450744	1.84686	1405.05	4.93076	149.888	34.0103	1	1	1	1	1	0.174149	1.67656e-307	0.0263828	1.83377e-34	5.48213e-09	0.987313	1.31484e-305	0.631691	4.77473e-33	3.86019e-07
LOC124904613	4.04822	196.53	-90.2651	0.0989551	-4.9154	-0.0102173	-0.0941903	0.0246014	0.363755	-0.0355746	0.00625876	0.00646283	0.00623859	0.00632085	0.00633136	0.00614753	3.07109	228.131	15.1485	3300.85	33.4872	1	1	1	1	1	0.0796959	1.52418e-51	9.93787e-05	0	7.17334e-09	0.74964	6.48123e-50	0.00399253	0	5.02402e-07
NFAT5	0.753891	1284.09	-634.044	1.62858	1.50237	-0.00681353	-0.0709352	0.040553	-0.103947	-0.0179633	0.00305619	0.00287606	0.00305349	0.00312619	0.00315317	0.0031279	7.83615	539.867	168.273	1086.75	32.9812	1	1	1	1	1	0.00512115	2.0154e-119	1.76325e-38	2.50057e-238	9.30522e-09	0.180786	1.12322e-117	4.05145e-36	1.9152e-236	6.48247e-07
SEMA7A	1.29921	172.256	-78.1281	0.0975983	-1.57107	0.0415929	-0.821483	-0.0433622	-0.2195	0.0386635	0.00690676	0.00656673	0.00712413	0.00700394	0.00687494	0.00673466	45.8366	13299.4	38.3298	1019.36	32.9587	1	1	1	1	1	1.28542e-11	0	5.97428e-10	1.10995e-223	9.41389e-09	3.74115e-09	0	3.57284e-08	8.21301e-222	6.52347e-07
EXOC3L1	0.787889	377.038	-180.519	0.304048	-2.51021	-0.0316808	0.0452023	-0.0400299	0.275907	0.0317892	0.00589196	0.00535681	0.00589325	0.00562266	0.00579031	0.00553925	27.3836	59.3035	50.6855	2270.51	32.935	1	1	1	1	1	1.66841e-07	1.35134e-14	1.08417e-12	0	9.5292e-09	2.80143e-05	4.29577e-13	7.84495e-11	0	6.56863e-07
SECISBP2L	0.4847	1082.04	-533.018	1.33157	0.78331	-0.00615642	0.046718	0.0289259	-0.0396858	-0.0212075	0.00372634	0.00332867	0.00372315	0.0037512	0.00381692	0.0037042	6.41972	157.269	59.4615	108.105	32.7785	1	1	1	1	1	0.011286	4.47126e-36	1.24713e-14	2.54935e-25	1.03283e-08	0.28693	1.71731e-34	1.04036e-12	5.97296e-24	7.08222e-07
SYNRG	0.157447	1547.46	-765.73	2.62952	1.42581	0.00474805	0.125494	0.00133495	0.0713852	-0.0240181	0.00535289	0.00359908	0.00552401	0.00474589	0.00514181	0.004231	0.811033	515.067	0.0791215	192.745	32.225	1	1	1	1	1	0.367815	5.00959e-114	0.778491	8.00009e-44	1.37315e-08	0.999993	2.73378e-112	0.999891	2.34926e-42	9.36672e-07
GCN1	0.162819	1641.28	-812.642	2.67511	1.22539	0.00981729	0.0726876	-0.000890248	0.119576	-0.0250111	0.00582342	0.00372665	0.0058092	0.00500347	0.00553538	0.00441753	0.0841225	155.259	0.0316578	466.652	32.0557	1	1	1	1	1	0.771787	1.22919e-35	0.858781	1.71536e-103	1.49812e-08	0.999993	4.69349e-34	0.999891	7.4887e-102	1.01662e-06
PTPRF	1.24421	357.338	-170.669	0.268442	-0.660655	0.00191518	-0.518293	-0.0501347	-0.0778626	0.0280987	1.12186	0.00490581	0.351353	0.0638743	0.259294	0.00497989	3.97113	0.362963	0.616063	0.0901718	31.8372	1	1	1	1	1	0.0462867	0.546865	0.432514	0.763959	1.67653e-08	0.587721	0.999794	0.999891	0.999993	1.13183e-06
ADD2	1.08916	456.522	-220.261	0.370389	-0.969045	0.00341309	-0.645491	-0.0295813	-0.00557738	0.0291173	0.00529918	0.00498217	0.308599	0.00519926	0.00526633	0.00517634	0.958081	1.07163	32.3706	1.12162	31.6415	1	1	1	1	1	0.327671	0.300577	1.274e-08	0.289571	1.85429e-08	0.999993	0.999794	7.01075e-07	0.999993	1.24542e-06
BPTF	0.502196	2018.28	-1001.14	3.30428	2.73817	-0.00264948	0.044967	0.0354497	-0.0574539	-0.0250866	0.823927	0.00426934	0.273112	0.046199	0.188225	0.00447358	8.22748	0.660875	0.588789	0.093172	31.4465	1	1	1	1	1	0.00412608	0.416251	0.442888	0.760183	2.05007e-08	0.160494	0.999794	0.999891	0.999993	1.36988e-06
LRRC8B	0.337502	940.128	-462.064	1.20807	0.705413	0.00297513	-0.0926412	0.0140303	-0.049029	-0.0188376	0.00352477	0.00321576	0.176848	0.00344655	0.00350038	0.00338199	0.205897	2.24208	16.5715	196.19	31.0246	1	1	1	1	1	0.650003	0.1343	4.68497e-05	1.41663e-44	2.54773e-08	0.999993	0.999794	0.00194174	4.17875e-43	1.69379e-06
C1QA	0.855312	1283.43	-633.714	1.71647	0.321741	-0.0111348	-0.222727	0.0124445	0.143918	0.0192375	0.0036785	0.00332935	0.00367351	0.00356937	0.00365183	0.00346793	7.31422	3674.02	12.1555	1553.13	30.7723	1	1	1	1	1	0.0068411	0	0.000489439	0	2.90155e-08	0.212351	0	0.0176104	0	1.91927e-06
IGLV3-9	1.44138	673.652	-328.826	0.628234	-0.556353	0.0196326	0.7512	0.0300095	-0.0870985	-0.0396835	0.00763981	0.00659118	0.268561	0.00729118	0.00751801	0.00718016	5.42151	2.4814	16.9403	134.219	30.5458	1	1	1	1	1	0.0198901	0.1152	3.85732e-05	4.89182e-31	3.26079e-08	0.383654	0.999794	0.00161404	1.21341e-29	2.14606e-06
ZSWIM6	0.48	2011.21	-997.605	3.279	2.37416	0.00143813	-0.0658683	0.0245217	0.0199894	-0.0262973	0.144078	0.00450547	0.239803	0.00582206	0.00609307	0.0047984	1.77336	2.30274	17.7398	10.7629	30.0351	1	1	1	1	1	0.182966	0.129146	2.53275e-05	0.00103557	4.24298e-08	0.999993	0.999794	0.00108759	0.014839	2.76469e-06
IGLV1-44	1.42132	2460.56	-1222.28	4.14253	1.87051	0.0401635	0.69926	-0.00767302	0.209732	-0.0431788	0.00881946	0.00781802	0.00872777	0.00835467	0.008965	0.0078775	14.6224	6415.17	0.843478	547.306	30.0444	1	1	1	1	1	0.000131341	0	0.358404	4.85388e-121	4.22263e-08	0.0129336	0	0.999891	2.29499e-119	2.76469e-06
BIRC6	0.533062	2000.66	-992.331	3.13737	2.2129	-0.00176785	-0.00901284	0.0220974	0.0385882	-0.0241698	0.877997	0.00423417	0.28995	0.0491837	0.200527	0.00441568	7.00637	0.791048	0.201855	0.0370309	29.9605	1	1	1	1	1	0.00812203	0.373783	0.653228	0.847402	4.40931e-08	0.23507	0.999794	0.999891	0.999993	2.85885e-06
USP34	0.582865	2004.97	-994.486	3.15163	2.3998	-0.00306683	0.00547034	0.0206955	0.010679	-0.023549	0.928911	0.00420367	0.30637	0.0520815	0.212255	0.00434307	8.7454	0.608804	0.157901	0.00253132	29.4003	1	1	1	1	1	0.00310384	0.435239	0.691096	0.959874	5.88686e-08	0.134162	0.999794	0.999891	0.999993	3.79804e-06
NECAB2	1.74368	566.962	-275.481	0.472177	-0.778024	0.0368849	0.672398	0.0533586	-0.174601	-0.0333124	0.00663321	0.00580562	0.0066373	0.00629031	0.00647591	0.00614638	32.1973	10257.4	71.9555	726.926	29.3747	1	1	1	1	1	1.39283e-08	0	2.20101e-17	4.17393e-160	5.96515e-08	2.72267e-06	0	2.18383e-15	2.41885e-158	3.811e-06
DDX11L5	1.4034	628.226	-306.113	0.59602	-0.551446	-0.0147431	0.353752	0.0489689	-0.10592	0.0237497	0.00461208	0.00423454	0.00461722	0.00445202	0.00453468	0.00438145	8.91347	5872.68	120.983	545.587	29.3821	1	1	1	1	1	0.00283075	0	3.8538e-28	1.14827e-120	5.94248e-08	0.127403	0	5.80153e-26	5.39029e-119	3.811e-06
RPS15P4	0.425595	815.885	-399.942	0.79593	-0.0303826	-0.0161845	-0.222264	0.0365783	-0.0121778	-0.0182332	0.00350158	0.0032435	0.232559	0.00343509	0.00346843	0.00337024	28.6881	2.17549	113.389	12.3274	29.2689	1	1	1	1	1	8.50264e-08	0.140225	1.77342e-26	0.000446359	6.2999e-08	1.52547e-05	0.999794	2.39448e-24	0.00654643	4.00533e-06
IGLV7-46	1.56736	1055.89	-519.946	1.19094	-1.05697	0.0214587	0.318487	0.0459127	0.172397	-0.0305786	0.00603335	0.00541729	0.00603058	0.00581123	0.0059485	0.00565555	10.795	2786.78	62.4208	839.932	29.2338	1	1	1	1	1	0.00101777	0	2.77373e-15	1.12325e-184	6.41503e-08	0.0600437	0	2.45456e-13	7.17623e-183	4.05882e-06
LINC00649	0.54223	330.486	-157.243	0.260233	-1.53145	0.00852094	0.280347	0.0225543	0.00934557	-0.0781308	0.016167	0.0113593	0.0170242	0.012207	0.0153667	0.0144888	0.0416024	247.453	3.41385	0.369869	29.0789	1	1	1	1	1	0.83838	9.32599e-56	0.0646515	0.543076	6.94899e-08	0.999993	4.08504e-54	0.999891	0.999993	4.37553e-06
SPTA1	2.85418	834.137	-409.068	0.765631	1.48862	-0.018105	-0.642801	-0.0396464	-0.288767	0.0612333	0.0117444	0.0101499	0.505468	0.0113435	0.0119296	0.0114764	0.791504	1.89174e-06	12.2156	585.931	28.4684	1	1	1	1	1	0.373646	0.998903	0.000473909	1.92303e-129	9.52399e-08	0.999993	0.999794	0.0171933	9.54014e-128	5.96822e-06
PLIN4	1.33954	664.566	-324.283	0.596154	0.698579	0.00614465	0.609751	0.0888091	-0.353363	-0.0253951	0.00500378	0.00456348	0.00500312	0.00481418	0.00493377	0.00477408	0.717326	14848.6	340.307	5129.61	28.2958	1	1	1	1	1	0.397023	0	5.47141e-76	0	1.0412e-07	0.999993	0	2.75612e-73	0	6.49361e-06
TENT4A	0.381017	1205.48	-594.742	1.56404	0.476587	-0.00809655	0.020539	-0.012946	0.12505	-0.0228486	0.00466962	0.00388233	0.00466466	0.00442401	0.0045855	0.00429612	10.5261	19.1942	8.56322	743.689	28.2856	1	1	1	1	1	0.001177	1.18072e-05	0.00343022	9.45419e-164	1.04673e-07	0.0673153	0.00031052	0.106966	5.62825e-162	6.49714e-06
USP14	0.095008	1301.54	-642.771	2.307	1.23229	0.0126958	0.0847658	-0.0163896	0.0562118	-0.0216687	0.00474881	0.00342748	0.00474243	0.00427784	0.00461547	0.00407655	3.29441	317.294	14.6787	148.328	28.2539	1	1	1	1	1	0.069516	5.6283e-71	0.000127476	4.02208e-34	1.06399e-07	0.701762	2.67079e-69	0.00504395	1.04311e-32	6.57315e-06
NIPBL	0.323386	1896.68	-940.339	3.13692	2.32346	-0.00112274	0.0574774	0.0229175	-0.0130644	-0.0201241	0.00449763	0.0035301	0.171172	0.00443929	0.00457474	0.00378664	2.17398	0.259917	26.6507	8.15541	28.2439	1	1	1	1	1	0.140362	0.610177	2.43767e-07	0.00429328	1.06952e-07	0.926641	0.999794	1.23267e-05	0.0596279	6.57627e-06
MTERF4	0.0763297	1281.1	-632.549	2.08788	1.1607	0.00367258	0.0937915	-0.00655081	0.0402999	-0.0215905	0.00480534	0.00347595	0.00479986	0.00428938	0.0046873	0.00407359	0.633236	379.716	2.33239	73.9202	28.0913	1	1	1	1	1	0.426171	1.43445e-84	0.126708	8.13388e-18	1.15726e-07	0.999993	7.31012e-83	0.999891	1.69903e-16	7.08254e-06
GAB2	0.388734	1156.13	-570.066	1.60394	0.516248	0.00511428	0.0812642	-0.00447841	0.0810654	-0.0205456	0.00416125	0.00347059	0.14785	0.00387627	0.00399556	0.00388969	0.463382	0.501916	1.33481	411.638	27.9003	1	1	1	1	1	0.496048	0.47866	0.247951	1.61253e-91	1.27731e-07	0.999993	0.999794	0.999891	6.64128e-90	7.78092e-06
RIPOR3	1.36139	684.654	-334.327	0.631855	0.906309	-0.00476528	-0.351742	0.0130769	-0.288696	0.0383162	0.00778704	0.00673754	0.319311	0.00748141	0.00765101	0.00730148	7.77982e-05	0.00534147	3.0552	1423.78	27.5388	1	1	1	1	1	0.992962	0.941738	0.0804788	1.42738403806577e-311	1.53976e-07	0.999993	0.999794	0.999891	0	9.33622e-06
COG1	0.0635438	1210.24	-597.122	2.03198	1.05758	0.0072664	0.137424	-0.000989378	0.0346023	-0.0239671	0.00603649	0.00380103	0.00602872	0.00534959	0.00603495	0.00459375	0.0258743	516.138	0.0342045	32.8749	27.2206	1	1	1	1	1	0.872208	2.92941e-114	0.853273	9.8285e-09	1.81515e-07	0.999993	1.60529e-112	0.999891	1.66525e-07	1.09553e-05
SYT11	0.165154	981.24	-482.62	1.51223	0.301124	0.0121235	0.0827751	0.0202823	0.0494495	-0.0243097	0.00559546	0.0040199	0.00559512	0.00481181	0.00529236	0.00467177	2.48472	216.857	17.7672	87.3025	27.0768	1	1	1	1	1	0.114957	4.38414e-49	2.49653e-05	9.31315e-21	1.95532e-07	0.854302	1.82863e-47	0.00107827	2.0363e-19	1.17472e-05
RAB1B	0.626963	1259.69	-621.843	1.49313	1.14961	-0.00173682	-0.124818	0.0099103	-0.0224137	-0.0181011	0.00346525	0.00315493	0.00346202	0.00340794	0.00356651	0.00348124	1.25442	1300.48	8.45645	39.4948	27.0361	1	1	1	1	1	0.26271	8.90501e-285	0.0036375	3.28934e-10	1.99689e-07	0.999993	6.78075e-283	0.112625	5.82956e-09	1.19421e-05
NFIC	0.42848	1127.2	-555.601	1.49681	1.05646	-0.00284365	-0.114722	0.028021	-0.0537578	-0.0177717	0.00362457	0.00323791	0.00362179	0.00351905	0.00359044	0.00342013	2.39416	1004.37	63.4037	224.175	27.0006	1	1	1	1	1	0.121789	2.02006e-220	1.684e-15	1.11093e-50	2.03388e-07	0.876412	1.39983e-218	1.51064e-13	3.45601e-49	1.21081e-05
ATM	0.406667	2098.66	-1041.33	3.40076	2.34001	-0.000145868	0.0409565	-0.00128747	0.0729082	-0.0279777	0.796086	0.00500674	0.265036	0.044654	0.181862	0.00543035	5.12796	0.775182	0.000831288	0.16072	26.5441	1	1	1	1	1	0.0235433	0.378619	0.976999	0.688495	2.57586e-07	0.416541	0.999794	0.999891	0.999993	1.52652e-05
SH2D2A	0.364384	1312.17	-648.084	1.93261	0.695825	0.00140453	0.223852	0.00323956	0.0983722	-0.0213879	0.0047245	0.00389101	0.00472021	0.00449496	0.00457539	0.00415562	0.731572	2244.4	0.519422	462.262	26.4889	1	1	1	1	1	0.392374	0	0.471089	1.5477e-102	2.65061e-07	0.999993	0	0.999891	6.7343e-101	1.56374e-05
RAP1GAP	3.75928	1579.03	-781.516	2.01838	3.0615	-0.015875	-0.44	-0.0385298	-0.143792	0.0204198	0.0040569	0.00407788	0.00417766	0.00404293	0.00405926	0.00397311	13.5519	11103.2	90.8244	1254.81	26.4146	1	1	1	1	1	0.000232061	0	1.57005e-21	7.48115e-275	2.75456e-07	0.0198647	0	1.74262e-19	6.1623e-273	1.61778e-05
RPS6KA2	0.497905	777.354	-380.677	0.965169	1.04046	-0.0118859	0.14291	0.00826666	-0.180653	0.0178253	0.00370916	0.00335199	0.00370727	0.00355586	0.00365321	0.0034974	8.61128	1487.9	5.4047	2445.36	25.9765	1	1	1	1	1	0.00334088	0	0.0200826	0	3.45604e-07	0.142063	0	0.517105	0	2.0207e-05
MAZ	0.477292	958.994	-471.497	1.05147	0.558698	-0.00859881	-0.0345984	0.016891	-0.0411152	-0.0137382	0.00276991	0.00262906	0.00276851	0.0027361	0.00276009	0.00269875	12.7085	156.393	38.1107	221.901	25.914	1	1	1	1	1	0.000364005	6.94701e-36	6.68419e-10	3.4819e-50	3.56973e-07	0.0277173	2.66038e-34	3.96172e-08	1.07553e-48	2.0779e-05
TPST1	1.3832	1772.6	-878.301	2.4762	1.7067	0.0269023	0.365682	0.00756321	-0.0131629	-0.0208044	0.00427525	0.00403397	0.0042649	0.00427083	0.0043086	0.00409674	38.881	7350.9	3.13608	9.33319	25.7888	1	1	1	1	1	4.50448e-10	0	0.0765776	0.00225041	3.80884e-07	1.0925e-07	0	0.999891	0.031692	2.20728e-05
SLC8A1-AS1	2.28211	345.791	-164.895	0.227395	-0.773157	-0.0251777	-0.593241	0.0422803	-0.161566	0.0334061	0.00688195	0.00645008	0.335551	0.00676459	0.00686544	0.00670011	13.3284	0.643359	39.0655	553.811	24.8593	1	1	1	1	1	0.000261421	0.422497	4.09821e-10	1.86628e-122	6.16709e-07	0.0218078	0.999794	2.50815e-08	8.95336e-121	3.55817e-05
IGHV3-53	1.51536	646.967	-315.483	0.573429	-2.55279	0.0207058	0.382231	-0.0184412	0.322094	-0.0341646	0.00771673	0.00637041	0.00772189	0.00694716	0.00723748	0.00685526	6.36425	2447.89	7.04634	1980.57	24.8374	1	1	1	1	1	0.0116442	0	0.00794275	0	6.23759e-07	0.289937	0	0.231684	0	3.58306e-05
DPP4	0.422714	1015.87	-499.935	1.37162	0.201607	-0.00523493	0.0393679	-0.00746907	0.109915	-0.0179947	0.00391555	0.00339411	0.00391313	0.00370377	0.0038361	0.00363785	5.09813	100.707	4.06674	820.984	24.4682	1	1	1	1	1	0.0239517	1.06636e-23	0.0437356	1.47878e-180	7.5545e-07	0.419941	3.75434e-22	0.935957	9.35632e-179	4.32058e-05
PDE7A	0.11839	1560.26	-772.132	2.69985	1.34983	0.00497939	0.179134	-0.00249249	0.0931607	-0.022047	0.00600148	0.00369462	0.00599597	0.00497418	0.00561058	0.00447936	0.961037	888.92	0.251088	275.708	24.225	1	1	1	1	1	0.326926	2.51462e-195	0.61631	6.46957e-62	8.57105e-07	0.999993	1.65498e-193	0.999891	2.15603e-60	4.88065e-05
ZBTB3	0.326868	155.329	-69.6643	0.0900283	-1.36811	0.00909997	-0.101089	-0.000128877	-0.250985	-0.031046	0.00643776	0.00619902	0.0064376	0.00632339	0.00638602	0.00634406	1.76294	246.83	0.000415388	1544.67	23.9484	1	1	1	1	1	0.184259	1.27492e-55	0.983739	0	9.89503e-07	0.999993	5.56589e-54	0.999891	0	5.61018e-05
CR1L	2.48076	428.249	-206.125	0.306777	-0.398725	0.000349317	-0.469865	-0.0340637	-0.107986	0.030106	0.00663712	0.0058306	0.00664671	0.00633144	0.00646966	0.00617422	0.461363	4993.6	28.9453	278.593	23.7762	1	1	1	1	1	0.496988	0	7.4451e-08	1.52146e-62	1.08212e-06	0.999993	0	3.91601e-06	5.08331e-61	6.10886e-05
NEFL	1.11212	475.919	-229.959	0.409749	-0.271714	-0.0169033	-0.0693823	-0.00926446	-0.0831213	-0.0231888	0.00490072	0.00457201	0.00490583	0.0047301	0.00480868	0.00476333	15.8085	200.438	3.83619	298.795	23.6994	1	1	1	1	1	7.00885e-05	1.67596e-45	0.0501574	6.03025e-67	1.1262e-06	0.00728531	6.81678e-44	0.999891	2.08937e-65	6.33041e-05
SASH1	0.537639	527.019	-255.51	0.543952	-1.71206	0.0127969	-0.236656	-0.0474248	0.254392	-0.0225819	0.00476672	0.00425955	0.00490954	0.0045269	0.00467286	0.00465214	6.30741	2588.8	109.751	2963.76	23.5623	1	1	1	1	1	0.0120234	0	1.11109e-25	0	1.20936e-06	0.294704	0	1.44079e-23	0	6.76882e-05
TNFAIP6	1.49405	1253	-618.499	1.50299	0.695026	0.0219117	0.779885	0.0161382	-0.0496198	-0.0324471	0.00745946	0.00621072	0.00746159	0.00696636	0.00726651	0.00673934	6.98775	10918.8	5.36661	46.6293	23.1802	1	1	1	1	1	0.00820694	0	0.0205258	8.57669e-12	1.47507e-06	0.2352	0	0.523099	1.58657e-10	8.22083e-05
PLEKHG4	0.378654	536.954	-260.477	0.600913	-1.4614	0.0133559	0.0910342	-0.0042238	0.149131	-0.025738	0.00565241	0.00488556	0.188101	0.00536623	0.00554885	0.00536881	5.18222	0.461452	0.619538	722.317	22.9824	1	1	1	1	1	0.0228192	0.496946	0.431219	4.19534e-159	1.63493e-06	0.410102	0.999794	0.999891	2.3994e-157	9.07318e-05
KANSL1	0.49171	1809.91	-896.953	2.75923	2.37369	0.00160901	-0.000636041	0.0275914	-0.0657252	-0.0251659	0.935585	0.0117094	0.307004	0.0521778	0.212271	0.00526043	39.4067	0.581511	0.279624	0.0958694	22.8866	1	1	1	1	1	3.44116e-10	0.445721	0.596948	0.756844	1.71845e-06	8.83704e-08	0.999794	0.999891	0.999993	9.49644e-05
IGHV1-58	1.94905	422.852	-203.426	0.303332	-2.39972	0.0392603	0.968481	-0.0224516	0.0415286	-0.0214855	0.00463479	0.00444449	0.00463439	0.00457385	0.00460975	0.00452222	74.0175	43668	24.0953	81.1596	22.5728	1	1	1	1	1	7.74286e-18	0	9.16851e-07	2.08209e-19	2.02331e-06	3.90032e-15	0	4.46394e-05	4.48505e-18	0.000111342
ATP8	0.236071	1644.2	-814.101	2.49342	2.32165	-0.0248144	-0.182232	0.0100672	-0.0710899	0.0213711	0.00539149	0.00367644	0.0053675	0.00505215	0.00531938	0.00453008	30.801	1150.82	3.9707	178.605	22.2558	1	1	1	1	1	2.85884e-08	2.98305e-252	0.0462986	9.77461e-41	2.3864e-06	5.27355e-06	2.1705e-250	0.977183	2.72379e-39	0.000130773
CNOT6L	0.204319	1699.63	-841.815	2.73761	1.7283	-0.00270241	0.102235	0.00315212	0.052304	-0.0226266	0.00645334	0.00413616	0.006417	0.00568817	0.0062362	0.00483478	9.06431	252.621	0.307085	70.3444	21.9021	1	1	1	1	1	0.00260647	6.96569e-57	0.579474	4.98036e-17	2.8692e-06	0.120801	3.08208e-55	0.999891	1.02238e-15	0.000156575
DNAJC6	1.98793	559.208	-271.604	0.465221	0.134954	-0.0104966	-0.0412848	-0.0369656	-0.141312	0.0211221	0.00446006	0.00441375	0.00445863	0.00437945	0.00443087	0.00452495	1.13269	85.5881	71.2454	1017.13	21.7895	1	1	1	1	1	0.287202	2.21606e-20	3.15439e-17	3.39366e-223	3.04265e-06	0.999993	7.59784e-19	3.08306e-15	2.49701e-221	0.000165351
TMEM186	0.170006	228.006	-106.003	0.163227	-1.64776	0.0144209	0.152578	-0.0306461	-0.0744974	-0.0297345	0.00649049	0.00602605	0.346802	0.00636856	0.00641999	0.00638403	5.00979	0.0999247	23.1563	134.652	21.6935	1	1	1	1	1	0.0252043	0.75192	1.49353e-06	3.93375e-31	3.19873e-06	0.432928	0.999794	7.11301e-05	9.8134e-30	0.000173115
SPTBN1	0.397849	2151.36	-1067.68	3.63124	2.53574	0.00588241	0.122199	0.0125762	0.0293579	-0.0258822	0.00744359	0.00495039	0.194038	0.00703918	0.0074196	0.00558216	0.895915	0.0228899	3.19195	15.6563	21.498	1	1	1	1	1	0.343879	0.879744	0.0740016	7.59605e-05	3.54197e-06	0.999993	0.999794	0.999891	0.00115012	0.000190902
SRGAP2C	0.254504	917.76	-450.88	1.20639	0.296122	0.00853669	-0.153331	-0.0170366	0.049813	-0.0204651	0.00477431	0.00403673	0.189073	0.00458345	0.0047073	0.0044153	2.06099	2.88386	13.816	111.98	21.4836	1	1	1	1	1	0.151112	0.0894713	0.000201614	3.60921e-26	3.56877e-06	0.950869	0.999794	0.00767599	8.57892e-25	0.000191558
PRPF4B	0.178682	1717.21	-850.605	2.83236	1.76311	-0.00167535	0.0061273	0.0107849	0.0497641	-0.0180627	0.00487453	0.00343786	0.00502857	0.00439518	0.00471908	0.00391819	5.4593	1.44586	6.02114	111.203	21.2517	1	1	1	1	1	0.0194645	0.229194	0.0141355	5.34075e-26	4.02757e-06	0.382056	0.999794	0.385693	1.26488e-24	0.000215302
SLFN13	0.233799	808.143	-396.071	0.916501	0.61458	-0.00181628	0.0916174	-3.0988e-05	-0.100091	-0.0225786	0.00518511	0.00433883	0.217772	0.00488476	0.00498223	0.00491803	1.0731	0.177773	4.0244e-05	403.595	21.0772	1	1	1	1	1	0.300247	0.673294	0.994938	9.08759e-90	4.41142e-06	0.999993	0.999794	0.999891	3.73104e-88	0.000234863
SERPING1	1.40927	1240.42	-612.21	1.40103	0.52264	-0.013662	0.11425	0.0331586	-0.000549525	0.0331523	0.00785974	0.00656004	0.324877	0.00758227	0.00775138	0.00722376	1.98656	1.92035	19.1247	0.00502593	21.0621	1	1	1	1	1	0.158701	0.165818	1.2245e-05	0.943482	4.44645e-06	0.958471	0.999794	0.000551111	0.999993	0.00023577
PHACTR4	0.205692	1572.22	-778.108	2.5286	1.93172	0.00225465	-0.0605573	0.0151834	-0.0343283	-0.0159271	0.00371898	0.00302736	0.00371233	0.00367743	0.00378385	0.00348302	0.0632618	266.347	17.0472	82.307	20.9105	1	1	1	1	1	0.801413	7.09755e-60	3.64629e-05	1.1651e-19	4.81252e-06	0.999993	3.18345e-58	0.00153554	2.51388e-18	0.000254151
GPRC5D	1.22342	316.785	-150.393	0.223082	-2.34808	0.0144346	0.558357	-0.0398312	0.121751	-0.0240203	0.00551549	0.00513277	0.00551476	0.0053489	0.0054542	0.00530129	6.04963	10248	55.4519	498.293	20.5303	1	1	1	1	1	0.0139092	0	9.57726e-14	2.23585e-110	5.86941e-06	0.32072	0	7.46627e-12	9.89288e-109	0.000308721
MYO5A	0.13863	1768.83	-876.417	2.95622	2.00956	0.00394779	0.0153826	0.0059785	0.0193419	-0.0178247	0.00514574	0.00338065	0.00513647	0.00447159	0.00490099	0.00395369	0.60496	8.72872	1.78756	15.5751	20.3253	1	1	1	1	1	0.436692	0.00313236	0.181224	7.92917e-05	6.53307e-06	0.999993	0.073785	0.999891	0.00119917	0.000342255
KHDC4	0.284073	1021.57	-502.785	1.31426	0.525668	0.00322756	-0.00271408	-0.010244	0.0250169	-0.0193598	0.0046207	0.00393269	0.204621	0.00448042	0.00457146	0.00430037	0.0150041	0.631283	5.22763	29.9473	20.267	1	1	1	1	1	0.90251	0.426885	0.0222308	4.43939e-08	6.73525e-06	0.999993	0.999794	0.557772	7.36916e-07	0.000351441
CAMK2G	0.202045	1076.29	-530.147	1.477	1.00425	0.00323944	0.120141	0.00555332	-0.0475043	-0.0221734	0.00554669	0.00428825	0.163823	0.00516549	0.00540501	0.00493705	0.0919866	0.0856236	1.1558	77.2453	20.171	1	1	1	1	1	0.761667	0.769816	0.282339	1.50993e-18	7.08169e-06	0.999993	0.999794	0.999891	3.21553e-17	0.000368051
H2BC17	1.78303	348.08	-166.04	0.218567	-0.965795	-0.0158145	0.0690796	0.0726888	-0.203729	-0.0206721	0.00484818	0.00465477	0.0048476	0.00462525	0.00478408	0.00461151	12.7798	202.894	246.982	1813.45	20.0947	1	1	1	1	1	0.000350384	4.87923e-46	1.18127e-55	0	7.37009e-06	0.0271537	2.00324e-44	4.07134e-53	0	0.000381526
UBP1	0.160304	1663.32	-823.658	2.67033	1.42345	0.00562823	-0.0257838	0.00299909	0.0891022	-0.0176435	0.0049256	0.00338043	0.0049182	0.00429845	0.0046963	0.00395129	1.65239e-05	27.9358	0.486803	359.969	19.9385	1	1	1	1	1	0.996757	1.2541e-07	0.485357	2.86048e-80	7.99754e-06	0.999993	3.48725e-06	0.999891	1.09543e-78	0.000412377
STRADA	0.252543	720.397	-352.198	0.864929	0.184321	0.00626618	0.023628	0.0155097	-0.0681187	-0.0194413	0.00469417	0.00410628	0.004693	0.00444122	0.00459686	0.00435911	0.804225	25.1428	12.1956	219.589	19.8909	1	1	1	1	1	0.369833	5.32372e-07	0.000479021	1.11192e-49	8.19912e-06	0.999993	1.45868e-05	0.0173308	3.4105e-48	0.000421113
BATF2	1.1934	440.088	-212.044	0.325922	-1.74108	-0.0368472	0.729923	-0.0560831	0.120442	0.01991	0.00464465	0.00438662	0.00464781	0.00452093	0.00457812	0.00446715	65.5024	24666.8	153.889	692.116	19.8647	1	1	1	1	1	5.80439e-16	0	2.44858e-35	1.54952e-152	8.31195e-06	2.45226e-13	0	4.9337e-33	8.63576e-151	0.000425241
ZC3H7B	0.449299	1913.75	-948.875	2.97524	2.02514	-0.00172351	-0.173522	0.0147986	0.059167	-0.0164168	0.148882	0.00353272	0.246908	0.00426245	0.00435184	0.00371757	1.64285	2.07766	12.0538	184.847	19.501	1	1	1	1	1	0.199935	0.149469	0.000516861	4.23839e-42	1.00547e-05	0.999993	0.999794	0.0184954	1.21467e-40	0.000512399
IGLL5	0.986782	690.765	-337.382	0.707299	-1.41297	0.0257648	0.422915	-0.0239977	0.168336	-0.0216234	0.00530609	0.0046261	0.00531186	0.00499892	0.00516344	0.00491525	24.8473	6335.03	23.0455	1062.86	19.3534	1	1	1	1	1	6.20556e-07	0	1.58209e-06	3.90598e-233	1.08625e-05	9.79208e-05	0	7.48039e-05	2.95703e-231	0.000551421
CDKN1C	1.05782	870.725	-427.362	0.91153	-0.402771	-0.0323339	-0.216562	0.00776417	0.124423	0.0214835	0.005221	0.00470863	0.00522762	0.00498516	0.00514365	0.00488673	39.3233	1714.74	2.42567	585.138	19.3275	1	1	1	1	1	3.59122e-10	0	0.119362	2.8604e-129	1.1011e-05	8.87438e-08	0	0.999891	1.41369e-127	0.0005568
USP22	0.156208	1452.44	-718.22	2.2735	1.49115	0.00695176	0.00386603	-0.00169171	0.0142513	-0.0205787	0.00570141	0.00392989	0.14618	0.00548121	0.00585425	0.00468939	0.0648482	0.832009	0.0952578	5.92607	19.2577	1	1	1	1	1	0.798991	0.361692	0.757596	0.0149184	1.14209e-05	0.999993	0.999794	0.999891	0.198362	0.000575308
H2BC7	1.14102	378.452	-181.226	0.245036	-1.21628	-0.0220575	-0.205453	0.0253627	-0.082337	0.0197103	0.261712	0.0043543	0.420655	0.00468966	0.00472554	0.00449706	24.5451	0.00146829	29.2487	303.589	19.2101	1	1	1	1	1	7.25891e-07	0.969434	6.36598e-08	5.44287e-68	1.1709e-05	0.000110546	0.999794	3.38924e-06	1.90094e-66	0.000587559
SETD5	0.228521	1706.33	-845.165	2.87639	2.13435	0.000999358	0.0199584	0.0229434	-0.0284653	-0.0186076	0.111304	0.00374337	0.182041	0.00512671	0.00541119	0.00425932	0.855638	1.00777	20.0281	27.6723	19.0853	1	1	1	1	1	0.354962	0.315437	7.63111e-06	1.43704e-07	1.25005e-05	0.999993	0.999794	0.000345829	2.36741e-06	0.00062488
TMPRSS9	2.50115	515.222	-249.611	0.410038	0.885948	-0.00768783	-0.00504892	0.0689803	-0.448602	0.0280898	0.00668853	0.00612472	0.313688	0.00651998	0.00662988	0.00643714	0.876446	0.775579	111.933	4578.37	19.042	1	1	1	1	1	0.349177	0.378497	3.69618e-26	0	1.27876e-05	0.999993	0.999794	4.93968e-24	0	0.000636803
DUSP4	0.852713	518.335	-251.167	0.481655	-0.340761	-0.0331903	-0.488372	0.094701	-0.122041	0.0202323	0.00491311	0.00449005	0.00491049	0.00467779	0.00483275	0.0046806	49.0401	9887.64	409.852	637.715	18.6847	1	1	1	1	1	2.50787e-12	0	3.94706e-91	1.04943e-140	1.54218e-05	7.82038e-10	0	2.72077e-88	5.43258e-139	0.000765071
ABCG2	2.8344	519.936	-251.968	0.401556	0.171698	-0.00975842	-0.359522	-0.00222944	-0.179712	0.0201298	0.00479725	0.00455817	0.00479606	0.00470122	0.00476354	0.00467451	3.60978	5617.9	0.22489	1423.29	18.5441	1	1	1	1	1	0.0574407	0	0.635339	1.83050341224002e-311	1.66021e-05	0.650121	0	0.999891	0	0.000820518
TBC1D15	0.0599002	1174.9	-579.451	2.13273	1.30745	0.0050565	0.108071	0.000318964	-0.000347254	-0.0186238	0.00567765	0.00360413	0.00556383	0.00460734	0.00520668	0.00433107	0.0799252	374.728	0.00479273	0.00444808	18.4904	1	1	1	1	1	0.777399	1.74896e-83	0.944807	0.946825	1.70763e-05	0.999993	8.84407e-82	0.999891	0.999993	0.000840782
NBPF8	0.351352	940.871	-462.435	1.18495	-0.276148	-0.00276942	-0.00738369	-0.0505002	0.198833	-0.0144213	0.00351636	0.00312662	0.170703	0.0033384	0.0033909	0.00336633	1.60347	0.506603	228.829	3438.31	18.3524	1	1	1	1	1	0.205413	0.476613	1.07333e-51	0	1.83589e-05	0.999993	0.999794	3.26915e-49	0	0.00090055
TMEM131	0.152697	1824.4	-904.2	3.05038	1.93004	0.00582539	0.00686176	0.00765389	0.0453416	-0.0209812	0.00759701	0.00393076	0.136712	0.00650413	0.00738104	0.00492531	0.351357	1.18427	1.3848	37.7362	18.1465	1	1	1	1	1	0.553346	0.276488	0.239286	8.09892e-10	2.04549e-05	0.999993	0.999794	0.999891	1.42187e-08	0.000999617
B4GALT1	0.247605	1894.69	-939.347	3.40501	2.172	0.00221141	-0.0378643	0.00117163	0.0651969	-0.0194277	0.00578883	0.00390125	0.00577335	0.00495354	0.00551026	0.00456344	1.80059	43.6002	0.055944	139.994	18.1242	1	1	1	1	1	0.179641	4.02793e-11	0.813025	2.67003e-32	2.06958e-05	0.994629	1.22683e-09	0.999891	6.80339e-31	0.00100763
ATXN2L	0.280682	1874.7	-929.348	2.97927	1.88246	-0.00156617	-0.0911438	0.0100056	0.0697083	-0.0171246	0.00507097	0.00364272	0.158837	0.0046701	0.00485623	0.00402704	3.55509	1.55639	4.59025	206.049	18.083	1	1	1	1	1	0.0593629	0.212195	0.0321543	1.00001e-46	2.11485e-05	0.652793	0.999794	0.749331	3.00393e-45	0.00102586
TARM1	1.50634	759.797	-371.899	0.766647	1.72358	-0.0116068	0.332391	0.00243543	-0.358166	0.0287784	0.00765709	0.00624353	0.0076725	0.00696874	0.00732639	0.00678675	0.926559	1880.68	0.122136	2389.95	17.9809	1	1	1	1	1	0.335759	0	0.72673	0	2.23134e-05	0.999993	0	0.999891	0	0.00107837
TBX21	0.588085	1577.6	-780.801	2.36633	1.11724	0.00557665	0.321333	0.00218346	0.0899622	-0.018572	0.00475441	0.0040162	0.18787	0.00459807	0.00471605	0.00440268	0.43673	0.70593	0.225497	363.883	17.7945	1	1	1	1	1	0.508705	0.400798	0.634883	4.01811e-81	2.46094e-05	0.999993	0.999794	0.999891	1.55696e-79	0.00118496
TDRD9	0.569787	896.423	-440.212	1.12583	1.58772	0.0122392	-0.0136443	0.104154	-0.345517	-0.0176033	0.00476299	0.00665413	0.00464774	0.0043889	0.00457593	0.00425187	3.51601	8.85908	563.165	5701.37	17.1406	1	1	1	1	1	0.0607787	0.00291634	1.72242e-124	0	3.47122e-05	0.659015	0.0690693	1.61133e-121	0	0.00166529
LAMP1	0.155653	1732.31	-858.156	3.02114	1.88481	0.0070588	-0.098365	-0.0048975	0.0605915	-0.01731	0.00532391	0.00353419	0.00530973	0.00462646	0.0050796	0.00418905	0.115209	344.713	1.1206	142.287	17.0752	1	1	1	1	1	0.73429	6.00524e-77	0.289789	8.41747e-33	3.59291e-05	0.999993	2.92381e-75	0.999891	2.149e-31	0.00171738
MZB1	0.984672	2173.76	-1078.88	3.58466	2.03077	0.0378388	0.429529	0.0241323	0.0503225	-0.0324388	0.00964687	0.00613415	0.00942927	0.00923505	0.0103644	0.00785983	28.252	2070.67	6.82838	23.5741	17.0334	1	1	1	1	1	1.06504e-07	0	0.00897206	1.20196e-06	3.67278e-05	1.88498e-05	0	0.257691	1.94108e-05	0.00174918
LENG8	0.775699	2224.11	-1104.06	3.40648	2.59888	-0.00583915	-0.138604	0.0198185	0.05788	-0.0219633	1.09386	0.0052317	0.36061	0.0613225	0.249921	0.00532639	6.74855	0.97636	0.104448	0.0536355	17.0032	1	1	1	1	1	0.00938236	0.323099	0.746555	0.816854	3.73173e-05	0.261189	0.999794	0.999891	0.999993	0.00177081
ZKSCAN1	0.151291	1559.1	-771.549	2.72082	2.00484	0.00568523	0.0600928	0.00359187	-0.0242462	-0.0174019	0.00478409	0.00346701	0.1505	0.00457533	0.00478428	0.00424069	0.136984	0.00632599	0.616304	25.6836	16.8392	1	1	1	1	1	0.711298	0.936606	0.432424	4.02229e-07	4.0685e-05	0.999993	0.999794	0.999891	6.58499e-06	0.00192365
MME	1.87437	1810.34	-897.172	2.5164	1.89594	0.0162733	0.607656	0.0407763	-0.0806344	-0.0133231	0.00329804	0.01185	0.00329231	0.00329541	0.00331858	0.00327108	0.315449	34064.2	153.108	590.384	16.5893	1	1	1	1	1	0.574356	0	3.62846e-35	2.0669e-130	4.64131e-05	0.999993	0	7.09282e-33	1.03717e-128	0.00218659
KLHDC8A	2.36436	276.425	-130.213	0.164559	-1.94031	0.00950066	-0.611302	-0.0307821	-0.00430201	0.0228116	0.00590232	0.00544436	0.00591588	0.00572384	0.00578028	0.00565622	4.15011	10675.1	28.9216	0.553917	16.2652	1	1	1	1	1	0.0416318	0	7.53696e-08	0.456722	5.50666e-05	0.553573	0	3.94846e-06	0.999993	0.00258497
DOCK11	0.228841	1982.88	-983.44	3.27755	2.16705	0.00121873	-0.00154869	0.0057409	0.0549514	-0.0214811	0.00770514	0.00446654	0.148086	0.00712728	0.00790455	0.00533131	4.24275	0.753975	0.648802	48.3284	16.2348	1	1	1	1	1	0.0394183	0.38522	0.420541	3.60494e-12	5.59573e-05	0.537532	0.999794	0.999891	6.72562e-11	0.0026174
PRRC2C	0.502864	2151.64	-1067.82	3.64258	2.98392	-0.00800059	0.00697151	0.0405686	-0.0535672	-0.0194273	0.832559	0.00455983	0.277157	0.0467027	0.190245	0.00482659	8.82246	0.569615	0.754565	0.0792812	16.2011	1	1	1	1	1	0.00297545	0.450412	0.385035	0.778274	5.69613e-05	0.131847	0.999794	0.999891	0.999993	0.00265488
SLC12A7	0.319789	1790.73	-887.364	3.08374	1.7753	0.00554282	-0.23544	0.00871043	0.0948463	-0.0168357	0.00511763	0.00366935	0.00511368	0.00461118	0.00492615	0.00419257	1.07776	2128.74	3.56824	370.702	16.125	1	1	1	1	1	0.2992	0	0.0588946	1.31622e-82	5.92959e-05	0.999993	0	0.999891	5.14582e-81	0.0027539
LGALS8	0.127654	1612.86	-798.428	2.79414	1.69844	0.00423536	0.103175	0.0102931	0.0378804	-0.0242837	0.00626838	0.00377509	0.00626377	0.00497731	0.00595208	0.00612455	0.868476	268.577	4.27667	40.5033	15.7211	1	1	1	1	1	0.351378	2.31757e-60	0.0386389	1.96284e-10	7.3402e-05	0.999993	1.04307e-58	0.865048	3.50713e-09	0.00339698
GYPE	1.88399	217.056	-100.528	0.122911	-1.3993	0.0167698	-0.942661	-0.00427943	-0.197407	0.0310314	0.00784047	0.00763249	0.47797	0.0082018	0.00784081	0.00783369	5.36146	0.848692	0.27224	633.873	15.6917	1	1	1	1	1	0.0205865	0.356923	0.601833	7.18657e-140	7.4549e-05	0.389064	0.999794	0.999891	3.70561e-138	0.00343791
EFR3A	0.121171	1687.17	-835.587	3.01868	1.42407	0.00941382	0.0323841	-0.00617772	0.135137	-0.0214347	0.0101174	0.00434671	0.0101023	0.00655206	0.00878806	0.00548201	0.0580745	9.2889	0.888998	236.464	15.2881	1	1	1	1	1	0.809566	0.00230546	0.345749	2.32082e-53	9.22954e-05	0.999993	0.0549994	0.999891	7.39556e-52	0.00424138
COL9A3	0.688855	1120.19	-552.095	1.59537	1.26508	-4.56957e-05	0.195372	0.0362575	-0.132976	0.0198796	0.00590858	0.00459194	0.00590487	0.00523405	0.00566672	0.00508968	1.26867	1098.21	47.9867	550.66	15.2557	1	1	1	1	1	0.260017	8.09854e-241	4.29114e-12	9.04614e-122	9.38907e-05	0.999993	5.73333e-239	3.0054e-10	4.30827e-120	0.0042996
ADGRG1	0.653689	1722.26	-853.131	2.59946	1.38808	0.0055341	0.190218	0.0227472	0.0714019	-0.0193303	0.00561137	0.0045181	0.00559811	0.00526089	0.00550583	0.00495015	0.0592338	1152.87	18.6956	168.18	15.249	1	1	1	1	1	0.807711	1.06938e-252	1.53338e-05	1.84832e-38	9.42254e-05	0.999993	7.82438e-251	0.000673914	4.99123e-37	0.00429989
RASGEF1B	0.499357	1038.51	-511.256	1.24296	-0.281774	0.000572619	-0.345966	0.0267915	0.151416	-0.0122662	0.00320881	0.00295471	0.00320669	0.00311077	0.00317789	0.00315472	0.0413938	11643.1	74.175	2270.21	15.1181	1	1	1	1	1	0.83878	0	7.14906e-18	0	0.000100989	0.999993	0	7.25823e-16	0	0.00459253
OVOS2	2.56365	623.973	-303.986	0.528144	1.02795	0.00188056	0.286477	0.0924938	-0.412613	-0.0314548	0.00850115	0.00747726	0.00850495	0.00772167	0.00801996	0.00809644	1.21347	1133.31	143.484	2646.92	15.0933	1	1	1	1	1	0.270645	1.90043e-248	4.60773e-33	0	0.000102323	0.999993	1.37513e-246	8.38159e-31	0	0.00463712
GRB10	0.652522	968.555	-476.277	1.20804	1.26877	0.00326371	0.256435	0.0237355	-0.174187	-0.0147992	0.00459001	0.00837805	0.00452399	0.00389008	0.00400172	0.00381353	0.202816	3213.74	37.2287	1894.69	15.0599	1	1	1	1	1	0.652458	0	1.05058e-09	0	0.000104153	0.999993	0	6.14262e-08	0	0.00470376
NOTCH1	0.277659	2025.23	-1004.61	3.53177	2.44633	0.00379988	0.0482349	0.0203837	0.0147736	-0.0203694	0.00719118	0.0043084	0.00714335	0.00588173	0.00680945	0.00526531	0.967792	45.0601	12.0103	4.70707	14.9661	1	1	1	1	1	0.325231	1.91077e-11	0.000529064	0.0300388	0.000109463	0.999993	5.88833e-10	0.0188805	0.379015	0.00487631
NRBF2	0.557092	1250.13	-617.065	1.80077	0.666788	0.0105452	0.546494	-0.00624139	0.0416759	-0.0142896	0.00399914	0.00356516	0.00399636	0.00378872	0.00407648	0.00369174	5.64701	18695.1	2.71379	104.52	14.9823	1	1	1	1	1	0.0174852	0	0.0994845	1.55608e-24	0.000108524	0.363823	0	0.999891	3.6007e-23	0.00487631
FCER1A	1.62519	1751.65	-867.827	2.45382	1.41725	-0.0446435	-0.450847	0.00139202	0.208465	0.0161868	0.00412432	0.00390157	0.281835	0.00433565	0.00436879	0.00418408	125.903	1.91174	0.103081	2276.9	14.9665	1	1	1	1	1	3.22839e-29	0.166771	0.748163	0	0.000109434	2.64264e-26	0.999794	0.999891	0	0.00487631
IPO9	0.0780082	1392.13	-688.064	2.51634	1.32972	0.00500871	0.0603538	-0.00201856	0.0699015	-0.0184308	0.00650433	0.00377571	0.00650557	0.00498409	0.00584461	0.00476281	0.861283	84.8632	0.164026	143.042	14.9749	1	1	1	1	1	0.35338	3.19736e-20	0.685477	5.75551e-33	0.000108953	0.999993	1.09052e-18	0.999891	1.47226e-31	0.00487631
HDC	1.95707	889.173	-436.586	0.928827	-0.316142	-0.0597609	-0.579826	-0.0139432	0.220451	0.0432088	0.0145205	0.00989176	0.0145842	0.0112772	0.0130605	0.0113003	24.5572	1574.91	1.52869	284.907	14.6206	1	1	1	1	1	7.21375e-07	0	0.216309	6.40178e-64	0.000131467	0.000110546	0	0.999891	2.16651e-62	0.00583667
ATP11A	0.218941	1823.91	-903.953	3.16761	2.31089	0.00407257	-0.0136853	0.0190332	-0.0183466	-0.0154091	0.00519471	0.00339943	0.00517988	0.00488478	0.00534108	0.00403335	0.0394459	7.11682	15.1822	11.7993	14.5957	1	1	1	1	1	0.842568	0.0076364	9.76191e-05	0.000592543	0.000133222	0.999993	0.170964	0.00394604	0.00861325	0.0058946
SPP1	1.85347	352.324	-168.162	0.243874	-2.2942	0.0274872	-0.152963	0.0145682	0.0958502	-0.0195549	0.00533874	0.00501386	0.00533366	0.00519162	0.00529254	0.00515944	27.4064	823.226	7.87425	327.988	14.365	1	1	1	1	1	1.64887e-07	4.81325e-181	0.00501437	2.63621e-73	0.000150574	2.80143e-05	3.07508e-179	0.15093	9.56411e-72	0.00663995
DYNC1LI2	0.184295	1648.6	-816.299	2.77024	1.92726	0.00134428	0.0157095	0.00945968	0.00450957	-0.0149733	0.00463087	0.00332396	0.0046212	0.00425414	0.00456318	0.00395491	0.787136	11.4476	4.94458	0.976644	14.3337	1	1	1	1	1	0.374968	0.000715873	0.0261726	0.323029	0.000153096	0.999993	0.0177572	0.627807	0.999993	0.00672854
SEC22C	0.0295068	871.947	-427.973	1.4509	0.749513	0.00598696	0.0615361	0.000849115	-0.0268759	-0.0129979	0.00370222	0.00300057	0.117268	0.00342905	0.00365893	0.00343555	2.1344	0.101698	0.0613176	53.9531	14.3137	1	1	1	1	1	0.144027	0.749802	0.804425	2.05336e-13	0.000154733	0.934763	0.999794	0.999891	3.92596e-12	0.00677771
FAM98B	0.570182	454.664	-219.332	0.362573	-0.939853	0.00681464	-0.0178655	-0.0199072	-0.0307058	-0.0314029	0.00884661	0.00752469	0.387937	0.027455	0.00877495	0.00830655	0.220503	0.514001	0.52575	12.2448	14.2922	1	1	1	1	1	0.638657	0.473412	0.468399	0.000466567	0.000156513	0.999993	0.999794	0.999891	0.00682752	0.00683283
GCC2	0.153419	1729.91	-856.956	3.11226	1.92252	8.63936e-05	0.122899	-0.00239504	0.0615471	-0.0196826	0.00817095	0.00422175	0.00786234	0.00607291	0.00723541	0.00520894	5.57228	242.32	0.155536	72.3584	14.278	1	1	1	1	1	0.0182469	1.22677e-54	0.6933	1.79461e-17	0.000157699	0.371087	5.30265e-53	0.999891	3.719e-16	0.00686175
IGKV1D-13	2.52093	571.604	-277.802	0.475141	-3.44709	0.0132354	0.291644	-0.0840804	0.490411	-0.0202913	0.0055589	0.00521978	0.330842	0.00546986	0.00551169	0.00541126	5.45733	0.101544	236.286	7916.82	14.0613	1	1	1	1	1	0.0194864	0.749985	2.5387e-53	0	0.000176951	0.382056	0.999794	7.91651e-51	0	0.00767393
EIF2S3	0.149708	2208.88	-1096.44	3.91752	2.09137	0.00705282	0.0121392	-0.0164925	0.165974	-0.0257561	0.445361	0.00513597	0.155977	0.0248104	0.101563	0.00689837	2.6475	2.18655	0.441881	2.67061	13.9401	1	1	1	1	1	0.103713	0.139221	0.506216	0.102217	0.000188727	0.823325	0.999794	0.999891	0.976064	0.00815762
WDR82	0.0468358	2194.47	-1089.24	3.96764	2.4598	0.0053212	0.1035	-0.00791404	0.0774226	-0.0203181	0.374721	0.00395324	0.131071	0.021017	0.0856408	0.00544465	3.95058	0.350869	0.141794	0.817285	13.9259	1	1	1	1	1	0.0468552	0.553621	0.706504	0.365975	0.000190158	0.590007	0.999794	0.999891	0.999993	0.00819242
KRAS	0.118159	1685.89	-834.945	3.43949	2.29935	0.00708215	0.0903263	-0.00094456	0.0157872	-0.0164679	0.00955171	0.00359617	0.00948367	0.00603359	0.0079603	0.00442535	0.0207345	88.1966	0.024508	3.93327	13.8477	1	1	1	1	1	0.885504	5.92608e-21	0.875599	0.0473398	0.000198236	0.999993	2.05328e-19	0.999891	0.562622	0.00851244
TFCP2	0.0545751	1306.25	-645.124	2.34152	1.20727	0.00475046	0.0374757	0.00353782	0.0586978	-0.0163446	0.00556865	0.00335747	0.100062	0.00453263	0.00510928	0.00439999	0.00187576	0.870605	0.609215	131.985	13.7989	1	1	1	1	1	0.965454	0.350788	0.435083	1.50748e-30	0.000203459	0.999993	0.999794	0.999891	3.72519e-29	0.00870817
JRK	0.364533	756.281	-370.141	0.925669	-0.231113	-0.00477862	-0.0343876	-0.0214308	0.0938757	-0.0125463	0.00351462	0.00321666	0.164301	0.00342869	0.00348689	0.00338961	3.02191	0.689373	39.0678	724.821	13.7005	1	1	1	1	1	0.0821468	0.406378	4.09338e-10	1.19744e-159	0.000214401	0.756594	0.999794	2.50815e-08	6.87848e-158	0.00914661
KCNE1	1.02202	567.988	-275.994	0.531767	0.744956	-0.0164106	-0.391442	0.048761	-0.276264	0.0197012	0.00566238	0.00489257	0.00550711	0.00519705	0.00535756	0.00533063	8.55885	5049.92	88.0301	2658.98	13.6593	1	1	1	1	1	0.00343846	0	6.44643e-21	0	0.000219153	0.144802	0	6.9776e-19	0	0.00931898
UTRN	0.653212	2285.95	-1134.97	3.76497	2.64534	-0.00773727	-0.0221335	0.0189788	0.0725519	-0.0200172	0.964669	0.00519661	0.320028	0.0540719	0.22037	0.00543855	8.20609	0.515027	0.123196	0.10839	13.5469	1	1	1	1	1	0.00417501	0.472971	0.725594	0.741984	0.00023267	0.161775	0.999794	0.999891	0.999993	0.00986174
PCNX1	0.408126	2223.81	-1103.91	3.75105	3.28858	-0.00089844	0.112381	0.0275721	-0.0912236	-0.0207019	0.00805407	0.00494557	0.00773688	0.00677752	0.0075471	0.00565202	4.816	210.076	16.55	146.102	13.4158	1	1	1	1	1	0.0281967	1.32243e-47	4.73839e-05	1.23354e-33	0.000249517	0.456531	5.49838e-46	0.00195769	3.19281e-32	0.0105327
FMN1	1.41143	549.333	-266.666	0.399047	-0.53685	-0.000989433	-0.173088	0.0614427	-0.153088	-0.0213983	0.00605999	0.00563921	0.360511	0.00593465	0.00600519	0.00584309	0.169005	0.930329	107.189	649.872	13.4113	1	1	1	1	1	0.680998	0.334777	4.04634e-25	2.38214e-143	0.000250107	0.999993	0.999794	5.14513e-23	1.25297e-141	0.0105327
ZMIZ2	0.103761	1547.68	-765.842	2.65271	1.51459	0.00364437	-0.0336904	0.0068716	0.0569667	-0.0115728	0.00525243	0.00269362	0.00525211	0.00428899	0.00484323	0.00316154	0.052219	41.6605	2.56688	138.348	13.3993	1	1	1	1	1	0.819246	1.0858e-10	0.109123	6.11662e-32	0.000251714	0.999993	3.23935e-09	0.999891	1.54353e-30	0.0105663
FNDC3B	0.238273	1715.34	-849.669	2.99468	2.26988	0.00409144	0.0675209	0.021348	-0.047699	-0.0166443	0.00608164	0.00394797	0.00585442	0.00518967	0.00568319	0.00455778	0.241626	132.331	16.9214	70.4426	13.3359	1	1	1	1	1	0.623034	1.26652e-30	3.89591e-05	4.73846e-17	0.000260373	0.999993	4.65943e-29	0.00162499	9.74247e-16	0.0108949
H2AC13	0.910081	391.091	-187.545	0.284794	-0.825446	-0.0129595	-0.0282046	0.00788125	-0.117378	0.0161958	0.00444062	0.00416863	0.00444393	0.00432143	0.00437848	0.00445396	8.3442	40.1943	3.3261	718.665	13.2225	1	1	1	1	1	0.0038692	2.29913e-10	0.0681885	2.61225e-158	0.000276605	0.156404	6.79723e-09	0.999891	1.48107e-156	0.0115373
SERPINB9	0.144898	1775.08	-879.538	3.15404	1.62167	0.0037483	-0.0952119	-0.00133089	0.131192	-0.0188781	0.00823775	0.00418784	0.00820183	0.00604373	0.00741256	0.00520597	1.61939	136.755	0.0484926	313.239	13.1496	1	1	1	1	1	0.203177	1.36391e-31	0.825707	4.30266e-70	0.000287587	0.999993	5.04607e-30	0.999891	1.52303e-68	0.0119572
ARAP2	0.194021	1876.84	-930.422	3.12187	1.62038	0.000530305	0.0504875	-0.00130546	0.126381	-0.0167327	0.00658383	0.00396229	0.143504	0.00575242	0.00619133	0.00465025	2.85569	0.126299	0.051502	416.676	12.9472	1	1	1	1	1	0.091051	0.7223	0.82047	1.29082e-92	0.000320395	0.78725	0.999794	0.999891	5.33308e-91	0.0132792
ATP2B4	0.298224	2169.84	-1076.92	3.77663	2.47707	0.00589021	0.154222	0.0173024	0.0475726	-0.0358433	0.635415	0.00724623	0.22483	0.035548	0.145035	0.0100083	6.68977	0.570841	0.23691	0.107588	12.8261	1	1	1	1	1	0.00969676	0.449925	0.626447	0.742906	0.000341814	0.263482	0.999794	0.999891	0.999993	0.0141222
NTSR1	0.952749	523.806	-253.903	0.489477	0.791839	-0.00203729	-0.191869	0.134042	-0.425381	-0.0194608	0.00577867	0.00513849	0.0057869	0.00542007	0.00561968	0.0054807	0.596277	1100.48	611.602	5729.72	12.6081	1	1	1	1	1	0.440002	2.60108e-241	5.01623e-135	0	0.000384079	0.999993	1.85143e-239	5.9725e-132	0	0.0158185
POLR2A	0.304365	1895.99	-939.994	3.17268	2.29219	0.00195011	0.0634441	0.0242159	-0.0104443	-0.0215557	0.00849253	0.00517015	0.176808	0.0074552	0.00815052	0.0060728	3.60228	0.11578	10.5508	1.64205	12.5993	1	1	1	1	1	0.0577004	0.733658	0.00116141	0.200044	0.000385898	0.650121	0.999794	0.0386065	0.999993	0.0158436
MACIR	0.903026	762.539	-373.27	0.768399	0.117975	-0.00657492	-0.121528	-0.0159579	-0.0324953	0.0187424	0.00560439	0.00489628	0.228669	0.00539497	0.00550016	0.0052923	0.927727	0.0741039	8.74935	34.9053	12.5418	1	1	1	1	1	0.335454	0.785453	0.00309712	3.46142e-09	0.000397941	0.999993	0.999794	0.0972732	5.95718e-08	0.016287
HUWE1	0.60566	2175.91	-1079.95	3.53723	2.57708	-0.00214506	-0.0203851	0.0186399	0.039363	-0.0224508	0.938799	0.00585233	0.312685	0.0526271	0.214496	0.00634523	4.60357	0.622964	0.12545	0.0336773	12.519	1	1	1	1	1	0.0319054	0.429948	0.723197	0.854395	0.000402828	0.483117	0.999794	0.999891	0.999993	0.0164356
EVI5	0.362872	922.565	-453.283	1.25922	0.0884617	0.00109019	-0.291089	-0.00640526	0.0981171	-0.0113164	0.00333031	0.00296247	0.172661	0.00316693	0.00321351	0.00321298	0.00848809	5.52972	4.09069	932.247	12.405	1	1	1	1	1	0.926594	0.0186961	0.04312	9.58874e-205	0.00042818	0.999993	0.380813	0.928968	6.50693e-203	0.0174157
CFD	0.325452	3080.73	-1532.36	6.37122	4.09747	-0.0233998	-0.445435	-0.0207587	0.17592	0.0351864	0.439737	0.00737888	0.169584	0.0246252	0.100476	0.0100007	0.680078	0.776703	0.710628	3.06551	12.379	1	1	1	1	1	0.40956	0.378151	0.399236	0.0799701	0.000434179	0.999993	0.999794	0.999891	0.839237	0.0176051
LOC100128906	1.14442	1543.22	-763.608	2.2642	2.25754	-0.0085502	-0.366682	-0.04154	-0.0322152	0.0157943	0.00318946	0.00328587	0.0032082	0.00329278	0.00314918	0.00450135	9.25194	13062	159.151	104.647	12.3116	1	1	1	1	1	0.00235246	0	1.73477e-36	1.45932e-24	0.000450151	0.111228	0	3.78671e-34	3.38279e-23	0.0181964
MTMR6	0.112424	1740.53	-862.265	3.44327	1.89156	0.00717996	0.124714	-0.0055076	0.0920761	-0.0142225	0.00840087	0.00329592	0.00839471	0.00539218	0.00703496	0.0040598	0.165084	217.413	1.04327	171.305	12.2727	1	1	1	1	1	0.684519	3.31648e-49	0.307063	3.83799e-39	0.000459621	0.999993	1.38773e-47	0.999891	1.0494e-37	0.018522
CDKN1A	0.267362	3145.61	-1564.81	6.71785	4.87549	-0.0242633	-0.403407	0.00904597	0.0400225	0.0300866	0.360704	0.00634413	0.140259	0.0202705	0.0826013	0.00865824	3.51112	1.25187	0.19915	0.234766	12.075	1	1	1	1	1	0.0609581	0.263195	0.655408	0.628012	0.000511024	0.660354	0.999794	0.999891	0.999993	0.0205303
ID1	0.638449	1022.51	-503.254	1.3411	1.04184	-0.00837541	-0.508288	0.0980181	-0.146467	0.0167281	0.00548107	0.00438647	0.00547572	0.00491477	0.00528279	0.00481684	1.2623	8610.73	397.746	768.693	12.0606	1	1	1	1	1	0.261216	0	1.70419e-88	3.45823e-169	0.000515001	0.999993	0	1.11599e-85	2.08721e-167	0.0206268
GINS3	0.284682	143.25	-63.6252	0.0757703	-1.80283	0.0241097	-0.131278	-0.0369257	-0.223584	-0.0217213	0.00633378	0.00617992	0.541642	0.00628315	0.0063105	0.00628864	14.844	0.438577	34.5385	1255.32	11.9306	1	1	1	1	1	0.000116778	0.50781	4.17911e-09	5.79357e-275	0.000552208	0.0116751	0.999794	2.34909e-07	4.80243e-273	0.0220496
TRIM10	2.38802	608.403	-296.201	0.507417	0.849219	-0.0025267	-0.3839	0.0239346	-0.317019	0.0194343	0.00581697	0.00582239	0.33685	0.00580958	0.00587822	0.00563598	0.0395213	0.327738	16.9731	2908.56	11.8905	1	1	1	1	1	0.84242	0.566994	3.79138e-05	0	0.000564211	0.999993	0.999794	0.00159153	0	0.0224604
EOMES	0.696255	1061.95	-522.976	1.32152	0.111512	0.0202887	0.62808	-0.0309722	0.0935785	-0.0522593	0.0103276	0.00738281	0.240928	0.00894174	0.00975234	0.0151947	1.50397	1.22053	11.9978	92.0736	11.8288	1	1	1	1	1	0.220061	0.269258	0.000532644	8.35125e-22	0.000583203	0.999993	0.999794	0.0189566	1.84757e-20	0.0231461
RPS23	0.543051	2019.38	-1001.69	3.13694	1.9264	-0.00565217	-0.0404547	0.0190418	0.101384	-0.0233307	0.822274	0.0117258	0.268045	0.0458017	0.186509	0.00679293	28.7484	0.531825	0.172844	0.295484	11.7962	1	1	1	1	1	8.24191e-08	0.465841	0.677597	0.586727	0.000593522	1.49923e-05	0.999794	0.999891	0.999993	0.0234845
TP53INP2	0.419944	801.194	-392.597	0.991335	0.72303	-0.012248	-0.0600302	0.0465926	-0.13976	0.0138459	0.00443517	0.00381523	0.00443361	0.00413468	0.00432457	0.0040568	7.04123	182.688	126.984	1044.43	11.6487	1	1	1	1	1	0.00796545	1.25469e-41	1.87267e-29	3.94669e-229	0.000642471	0.231316	4.94962e-40	2.99102e-27	2.97068e-227	0.0253447
STT3B	0.0432079	3245.83	-1614.92	5.69296	3.8566	0.00975571	0.0023453	-0.000483473	0.0379485	-0.0141323	0.399698	0.00311125	0.136143	0.0224651	0.0913719	0.00415865	0.800713	0.867653	0.000463157	0.17249	11.5484	1	1	1	1	1	0.37088	0.351606	0.98283	0.677908	0.000678085	0.999993	0.999794	0.999891	0.999993	0.0266693
NFX1	0.114584	1513.42	-748.71	2.76881	1.67992	0.00370419	0.0926621	-0.00334791	0.0454933	-0.0152797	0.00806552	0.00411482	0.00805006	0.00601173	0.00733222	0.00451458	1.14406	130.969	0.310133	38.4967	11.4551	1	1	1	1	1	0.284795	2.51514e-30	0.577598	5.48457e-10	0.000712998	0.999993	9.17569e-29	0.999891	9.65476e-09	0.0279585
KDM1B	0.43404	1025.92	-504.961	1.41757	0.768964	-0.00976118	-0.191641	0.0104403	-0.00108558	0.0110711	0.00353439	0.00314042	0.00353134	0.00337598	0.00347847	0.00329202	7.07071	2943.44	9.56365	0.0973982	11.3099	1	1	1	1	1	0.00783541	0	0.00198468	0.754975	0.000770961	0.229063	0	0.0638659	0.999993	0.0301411
TAMALIN	0.589588	1375.93	-679.966	1.93675	1.58569	-0.01599	-0.239622	0.0465147	-0.069501	0.0138144	0.00430348	0.00375161	0.179252	0.00418018	0.00438557	0.00411111	14.4964	0.725802	123.82	251.149	11.2913	1	1	1	1	1	0.000140427	0.394247	9.22338e-29	1.45867e-56	0.000778721	0.0135234	0.999794	1.43808e-26	4.71709e-55	0.0303539
UBOX5	0.160597	685.221	-334.61	0.931071	0.221692	0.00393456	0.00587764	-0.00911863	-0.0242595	-0.0173139	0.00558879	0.00458078	0.165877	0.0051964	0.00544118	0.00515711	0.130587	0.727296	3.07931	19.8781	11.2714	1	1	1	1	1	0.717824	0.393761	0.0792939	8.25384e-06	0.000787099	0.999993	0.999794	0.999891	0.000129617	0.0305894
PLAU	1.13539	403.251	-193.625	0.297175	-1.44929	-0.0306032	0.352946	-0.0430146	0.0480503	0.0221299	0.00724296	0.00634916	0.00724565	0.00665964	0.0068406	0.00659988	19.8153	2373.93	41.7186	49.3404	11.2431	1	1	1	1	1	8.52953e-06	0	1.05403e-10	2.15188e-12	0.000799198	0.00110605	0	6.63686e-09	4.04931e-11	0.0309677
CTPS1	0.177532	1645.97	-814.983	2.71435	1.63952	0.00758471	0.096148	0.0151645	0.0312577	-0.0221251	0.00700125	0.00386046	0.00702057	0.00572351	0.00641811	0.00661615	0.421763	176.546	7.01987	23.7193	11.183	1	1	1	1	1	0.516059	2.75144e-40	0.008061	1.11462e-06	0.00082549	0.999993	1.07569e-38	0.234611	1.8067e-05	0.0318922
ARID1B	0.291473	2187.81	-1085.9	3.82423	2.86555	0.00344855	-0.0503062	0.0145485	-0.00262773	-0.0205368	0.727046	0.00538816	0.244469	0.0408305	0.16615	0.006147	2.13353	1.01069	0.126961	0.000250126	11.1619	1	1	1	1	1	0.144109	0.314737	0.721604	0.987382	0.000834947	0.934763	0.999794	0.999891	0.999993	0.0320683
ATXN3	0.0997303	1357.58	-670.791	2.28727	1.47697	0.00603912	-0.027288	-0.00651594	0.0116202	-0.0151644	0.00515967	0.00379042	0.160697	0.00493112	0.00518664	0.00453799	0.165272	1.44463	1.74608	5.01942	11.1667	1	1	1	1	1	0.684348	0.229392	0.18637	0.0250645	0.000832787	0.999993	0.999794	0.999891	0.323418	0.0320683
IGKV1-39	1.27496	497.348	-240.674	0.425977	-1.4409	0.0270162	0.244238	0.0173838	0.00097571	-0.0225266	0.00711015	0.00624922	0.273325	0.00683435	0.00701577	0.00674458	16.0447	0.0153047	6.46988	0.0193415	11.1553	1	1	1	1	1	6.18647e-05	0.901543	0.0109718	0.889392	0.000837917	0.00664132	0.999794	0.307703	0.999993	0.0320883
TUG1	0.178208	1698.4	-841.202	2.77205	1.7682	-0.000614252	0.0728588	0.0139685	0.0340567	-0.0231683	0.00602022	0.00418235	0.140995	0.00528685	0.00571886	0.00697572	3.4192	0.686478	6.98079	35.4639	11.0309	1	1	1	1	1	0.0644424	0.407365	0.00823891	2.59816e-09	0.000896046	0.681746	0.999794	0.238728	4.48327e-08	0.0342143
ERMAP	0.974908	641.886	-312.943	0.631819	0.0189353	0.0048616	-0.461451	-0.0269034	-0.0551511	0.0211133	0.00678893	0.00588826	0.250128	0.00645694	0.00688024	0.00639776	1.58303	1.06244	17.3604	64.2542	10.8907	1	1	1	1	1	0.208325	0.302659	3.09198e-05	1.09358e-15	0.000966488	0.999993	0.999794	0.00131908	2.17669e-14	0.0367968
LEO1	0.129526	741.912	-362.956	1.14247	-0.174937	0.00336661	0.191666	-0.00967739	0.0966036	-0.0249646	0.0120114	0.00619983	0.012013	0.00777487	0.0103129	0.00758425	0.918801	250.218	1.54928	87.746	10.8348	1	1	1	1	1	0.33779	2.32731e-56	0.213242	7.4424e-21	0.00099608	0.999993	1.02629e-54	0.999891	1.63271e-19	0.0378135
CLSTN1	0.125278	1786.59	-885.297	3.09856	1.56463	0.00650929	0.015096	0.00802613	0.112332	-0.0229157	0.414169	0.00509643	0.138833	0.0222097	0.0919887	0.00698091	0.919754	2.00772	0.130595	1.4912	10.7756	1	1	1	1	1	0.33754	0.1565	0.717816	0.22203	0.00102846	0.999993	0.999794	0.999891	0.999993	0.0389298
TAL1	1.18878	692.51	-338.255	0.68419	0.991327	-0.00172061	-0.449982	0.0206578	-0.248731	0.0179781	0.00584231	0.00519864	0.00584183	0.00554136	0.0057227	0.00549377	0.01135	5930.74	13.8974	1889.11	10.7089	1	1	1	1	1	0.915157	0	0.000193066	0	0.00106621	0.999993	0	0.00739351	0	0.0402424
TOP2B	0.0729735	2234.98	-1109.49	4.13692	2.48151	0.00964343	0.068754	-0.00660883	0.0917539	-0.0188793	0.348349	0.00421683	0.124267	0.0195239	0.0795815	0.00577696	0.023122	0.753248	0.114581	1.3293	10.6801	1	1	1	1	1	0.87914	0.38545	0.734987	0.248929	0.00108295	0.999993	0.999794	0.999891	0.999993	0.0406401
CLDND1	0.0674643	1320.34	-652.172	2.45178	1.11634	0.00264335	0.161467	-0.00669592	0.0954946	-0.0166869	0.00850432	0.00406285	0.00841335	0.00566314	0.00725343	0.00510572	1.64015	364.383	1.39799	173.329	10.6816	1	1	1	1	1	0.200305	3.12743e-81	0.23706	1.38735e-39	0.00108205	0.999993	1.57538e-79	0.999891	3.84145e-38	0.0406401
IGLV2-23	1.39466	2110.9	-1047.45	3.30037	1.93798	0.0219834	0.430559	-0.0129448	0.111235	-0.0243427	0.00855917	0.00649178	0.00851019	0.00808324	0.00854026	0.00745788	6.47636	2557.45	2.56459	169.644	10.6539	1	1	1	1	1	0.0109318	0	0.109281	8.84945e-39	0.00109841	0.281839	0	0.999891	2.40459e-37	0.0411026
MIR646HG	0.574209	244.142	-114.071	0.169928	-1.63269	0.00272888	0.0603486	-0.0496255	-0.00621241	-0.0232704	0.00743388	0.00681539	0.00743093	0.00712173	0.00729919	0.00713563	0.0214577	65.7331	48.5556	0.724386	10.6351	1	1	1	1	1	0.883539	5.16306e-16	3.21053e-12	0.394709	0.00110962	0.999993	1.67793e-14	2.29772e-10	0.999993	0.0414035
POLR2B	0.0547391	1494.81	-739.406	2.84081	1.26897	0.00969946	0.171097	-0.0144041	0.128613	-0.0230786	0.325397	0.00506307	0.121503	0.018051	0.0740492	0.00712166	0.315307	0.0970623	0.636749	3.01668	10.5016	1	1	1	1	1	0.574442	0.755384	0.42489	0.0824123	0.00119271	0.999993	0.999794	0.999891	0.851519	0.0443776
SEC16A	0.173571	2040.52	-1012.26	3.52194	2.28782	0.00609266	0.0181043	0.00959756	0.0460015	-0.0218803	0.492818	0.00503735	0.171292	0.0275078	0.112403	0.00675878	0.658562	1.21967	0.121734	0.167491	10.4803	1	1	1	1	1	0.417068	0.269425	0.727162	0.682351	0.00120656	0.999993	0.999794	0.999891	0.999993	0.0447659
GNPTAB	0.126637	1527.52	-755.761	2.63269	1.43608	0.00528688	0.0731623	0.0135688	0.0547467	-0.0199869	0.00470845	0.00323632	0.00470404	0.00412544	0.00476828	0.00617872	0.282162	240.393	10.8179	131.824	10.4639	1	1	1	1	1	0.595288	3.22865e-54	0.00100524	1.63519e-30	0.00121732	0.999993	1.39097e-52	0.0338449	4.03317e-29	0.0450373
H4C4	2.50441	274.209	-129.104	0.153063	-1.93535	-0.0161888	-0.370293	0.0973086	-0.262481	-0.0186026	0.00567231	0.00532125	0.00568232	0.00567616	0.00569287	0.00575865	10.3555	4247.21	293.896	2125.85	10.4353	1	1	1	1	1	0.00129092	0	7.04181e-66	0	0.00123629	0.0725629	0	2.97505e-63	0	0.0456103
C1orf21	0.400434	894.771	-439.386	1.1419	-0.282193	0.0052312	0.339656	0.0154854	0.0879971	-0.0327298	0.00391576	0.00361928	0.00391332	0.00372736	0.00385001	0.0101857	0.123713	7526.18	17.26	522.411	10.3254	1	1	1	1	1	0.725042	0	3.25984e-05	1.2646e-115	0.00131211	0.999993	0	0.00138617	5.75085e-114	0.0482718
DYNC1H1	0.510029	2352.91	-1168.45	4.03755	3.05663	-0.000890903	-0.138253	0.00978478	0.0352596	-0.021577	0.886009	0.00611522	0.296761	0.0496757	0.202376	0.00672585	3.69203	1.41586	0.0387984	0.0303553	10.2917	1	1	1	1	1	0.0546732	0.234087	0.843849	0.861687	0.00133628	0.635056	0.999794	0.999891	0.999993	0.0490232
ZNF814	0.338688	266.4	-125.2	0.188137	-1.20419	0.0105537	-0.0474767	-0.0162344	-0.128377	-0.0209126	0.00667302	0.00631169	0.347096	0.00652085	0.00661438	0.00653258	2.37203	0.479506	6.1982	376.697	10.2482	1	1	1	1	1	0.123526	0.488646	0.0127881	6.51601e-84	0.00136821	0.880208	0.999794	0.353344	2.59393e-82	0.0500542
SMIM24	2.23256	996.269	-490.134	1.06027	1.68935	-0.0167225	-0.576113	0.0113745	-0.176552	0.0275527	0.0101381	0.00773375	0.0101539	0.00879239	0.00954145	0.00866053	1.87326	3215.03	1.67359	342.386	10.1214	1	1	1	1	1	0.171102	0	0.195778	1.9285e-76	0.00146558	0.980731	0	0.999891	7.17545e-75	0.0534671
ETS1	0.288321	2188.64	-1086.32	3.70436	2.1868	-0.00382348	0.132359	-0.00213942	0.125286	-0.0204391	0.0117316	0.00530864	0.0111579	0.00956497	0.011778	0.00644118	10.478	139.439	0.0500296	113.152	10.0692	1	1	1	1	1	0.00120807	3.53093e-32	0.823012	1.99896e-26	0.00150772	0.0684939	1.31377e-30	0.999891	4.76873e-25	0.0548516
PPP2R5C	0.0899339	2241.38	-1112.69	4.33858	2.73646	0.0025776	0.177205	-0.000394042	0.0648673	-0.0187052	0.335139	0.00433669	0.120514	0.0187704	0.0765694	0.00589971	6.07102	0.0166575	0.000440696	0.717696	10.0523	1	1	1	1	1	0.0137418	0.897307	0.983251	0.396901	0.00152161	0.318542	0.999794	0.999891	0.999993	0.0552035
SLC20A1	0.107565	1596.44	-790.222	2.85024	1.55583	0.00316434	0.0939791	-0.000220406	0.0806837	-0.0199044	0.0118132	0.00469525	0.136585	0.00831482	0.0107298	0.00629324	2.39781	0.0786547	0.000702656	56.5439	10.0034	1	1	1	1	1	0.121505	0.779129	0.978852	5.49576e-14	0.00156249	0.875334	0.999794	0.999891	1.06162e-12	0.0565304
IFNAR1	0.166885	1825.89	-904.944	3.62629	2.07706	0.00816065	0.179418	0.00611457	0.0638506	-0.0150751	0.00714824	0.00387743	0.00713523	0.00571423	0.00696013	0.00476957	0.243808	628.983	1.14503	84.1582	9.98994	1	1	1	1	1	0.621469	8.31694e-139	0.284593	4.56736e-20	0.00157397	0.999993	4.88462e-137	0.999891	9.90375e-19	0.0567194
MCM3AP	0.189101	1604.47	-794.233	2.56555	1.37243	0.0107786	-0.044947	0.000480458	0.0794877	-0.0205968	0.00341042	0.00284507	0.146038	0.00334816	0.00343755	0.00651746	13.5532	3.22784	0.0205919	534.691	9.98713	1	1	1	1	1	0.00023189	0.0723961	0.885896	2.69392e-118	0.00157638	0.0198647	0.999794	0.999891	1.25115e-116	0.0567194
HDGFL3	0.12782	775.546	-379.773	1.06403	-0.0262318	0.00954245	-0.0376906	-0.00694884	0.0438719	-0.0160443	0.00583485	0.00454672	0.0058357	0.00522975	0.00559219	0.00510242	1.94322	42.0961	1.76548	61.5472	9.8875	1	1	1	1	1	0.163319	8.68984e-11	0.183943	4.32264e-15	0.00166405	0.970223	2.61634e-09	0.999891	8.4751e-14	0.0596452
TMEM273	0.273434	928.71	-456.355	1.39113	0.0652691	0.00662955	0.264513	0.00124967	0.0745052	-0.0137037	0.00499149	0.00394166	0.00498941	0.00448714	0.00479829	0.00435874	0.867684	2807.54	0.0775621	241.102	9.88446	1	1	1	1	1	0.351597	0	0.780629	2.2621e-54	0.0016668	0.999993	0	0.999891	7.26147e-53	0.0596452
STK4	0.209288	1909.64	-946.822	3.52625	2.37952	0.00316511	0.0914739	0.0147521	0.0129303	-0.0165937	0.00737086	0.00426262	0.142288	0.00624966	0.00692211	0.0052796	0.827047	0.0164564	5.57178	3.48929	9.87832	1	1	1	1	1	0.363128	0.897925	0.0182522	0.0617671	0.00167238	0.999993	0.999794	0.478098	0.696182	0.0596816
SPSB2	0.429285	606.896	-295.448	0.744516	0.166396	-0.00741831	0.0853966	0.0330502	-0.130291	0.0160016	0.00570154	0.00474808	0.00570218	0.00522038	0.00552254	0.00510405	0.813892	225.201	40.0816	556.609	9.82877	1	1	1	1	1	0.366972	6.63785e-51	2.43578e-10	4.59431e-123	0.00171803	0.999993	2.81346e-49	1.51191e-08	2.22036e-121	0.0611442
ARHGEF3	0.154428	1778.13	-881.065	3.10983	1.65395	-0.000375719	0.0136089	-0.00812652	0.123785	-0.0135576	0.00580945	0.00355581	0.11961	0.004974	0.00539396	0.00434736	2.23238	0.495049	2.6693	526.647	9.72551	1	1	1	1	1	0.135146	0.481684	0.102301	1.51476e-116	0.00181728	0.909251	0.999794	0.999891	6.91248e-115	0.064501
ARID5B	0.268293	2042.31	-1013.15	3.41739	2.68303	-0.00392184	0.020703	0.0421603	-0.0532241	-0.0174728	0.00787874	0.00461613	0.147603	0.00668404	0.00741161	0.005606	7.45258	0.338899	39.7858	51.5693	9.71447	1	1	1	1	1	0.00633455	0.560466	2.83396e-10	6.91146e-13	0.00182822	0.203842	0.999794	1.75077e-08	1.31187e-11	0.0647142
CLTC	0.11726	2325.94	-1154.97	4.69095	2.95454	0.0144559	0.0375811	0.0016633	0.0597145	-0.019266	0.346667	0.0045813	0.125533	0.0193497	0.0790448	0.00618453	1.6896	1.42311	0.00738912	0.570708	9.70449	1	1	1	1	1	0.193654	0.232892	0.931498	0.449978	0.00183819	0.999993	0.999794	0.999891	0.999993	0.0648915
CNOT1	0.192477	2401.41	-1192.7	4.21779	2.69946	0.0075212	0.0227414	0.012258	0.0667746	-0.0228628	0.471648	0.00556503	0.166408	0.0263635	0.107699	0.00737241	1.19403	1.38398	0.216189	0.384412	9.61697	1	1	1	1	1	0.274518	0.239424	0.641959	0.535251	0.00192788	0.999993	0.999794	0.999891	0.999993	0.0678747
ECPAS	0.136379	1704.02	-844.01	2.81364	1.76337	0.00461012	-0.0232182	0.00390491	0.0474216	-0.0205155	0.00601273	0.00412652	0.00599983	0.0050556	0.00566996	0.00665165	0.867916	15.4218	0.596591	69.9509	9.51277	1	1	1	1	1	0.351533	8.5991e-05	0.439882	6.08007e-17	0.00204047	0.999993	0.0021911	0.999891	1.24618e-15	0.0716462
CORO2A	0.240961	1154.76	-569.381	1.95935	1.94366	-0.00596101	-0.0924443	0.0110243	-0.143208	0.0149577	0.005658	0.00414131	0.1415	0.00512253	0.00546265	0.0048637	0.35128	0.0481031	4.63159	687.268	9.45786	1	1	1	1	1	0.55339	0.826397	0.0313885	1.75578e-151	0.00210246	0.999993	0.999794	0.734098	9.70271e-150	0.073234
CNOT2	0.0472187	1441.25	-712.627	2.58566	1.29978	0.00539358	0.0985367	-8.93581e-05	0.0824908	-0.0232518	0.327315	0.00530547	0.122177	0.0180714	0.0745158	0.00755904	2.61803	0.970745	2.44502e-05	1.2255	9.46194	1	1	1	1	1	0.105655	0.324495	0.996055	0.268283	0.00209779	0.832591	0.999794	0.999891	0.999993	0.073234
COL18A1	0.578245	1180.93	-582.463	1.70466	0.253698	0.00910733	0.361168	-0.00841776	0.11047	-0.0118749	0.0040499	0.00362978	0.00404582	0.00416195	0.00431587	0.00385962	5.40952	7966.47	4.09071	655.164	9.4661	1	1	1	1	1	0.0200272	0	0.0431195	1.68248e-144	0.00209304	0.385415	0	0.928968	8.88528e-143	0.073234
AQR	0.0919204	1693.11	-838.555	2.96167	1.67257	0.00960047	0.0787121	0.00268597	0.0673508	-0.023226	0.423378	0.0054972	0.152019	0.0236321	0.0966565	0.00756044	0.511601	0.818963	0.0129181	0.485539	9.43744	1	1	1	1	1	0.474447	0.365484	0.909509	0.485924	0.002126	0.999993	0.999794	0.999891	0.999993	0.0738575
RUNX2	0.158868	2067.97	-1025.98	3.7264	2.3702	0.00619001	0.193685	0.0179426	0.0335094	-0.023943	0.437881	0.00571517	0.157782	0.0245114	0.100031	0.00783254	2.8347	0.0117487	0.535843	0.112218	9.34444	1	1	1	1	1	0.0922481	0.913685	0.464161	0.737633	0.00223663	0.789491	0.999794	0.999891	0.999993	0.0774951
EPHB1	1.17072	378.509	-181.255	0.296624	-1.75791	0.00218583	0.521865	0.0163173	0.0231528	-0.0186052	0.00665391	0.00582413	0.00665407	0.00611425	0.00632814	0.0060999	0.000540814	6148.83	7.12209	13.3862	9.30296	1	1	1	1	1	0.981447	0	0.00761398	0.000253486	0.00228784	0.999993	0	0.223588	0.00375131	0.0790602
HBEGF	0.661911	1466.42	-725.209	2.10255	2.14704	-0.0204682	-0.816465	0.0625472	-0.127436	0.0460978	0.640629	0.0110349	0.250291	0.0356321	0.146245	0.0151724	0.275888	3.59884	3.0813	0.759315	9.23103	1	1	1	1	1	0.599409	0.0578197	0.0791974	0.383543	0.00237948	0.999993	0.885895	0.999891	0.999993	0.0817955
IARS1	0.118594	1578.69	-781.344	2.89826	1.36428	0.0105528	0.148079	-0.00963431	0.113899	-0.0180566	0.00618565	0.0038492	0.00617284	0.00504591	0.00579604	0.00594218	1.66657	571.999	3.64554	386.171	9.23382	1	1	1	1	1	0.196719	2.06314e-126	0.0562197	5.64187e-86	0.00237585	0.999993	1.16974e-124	0.999891	2.26661e-84	0.0817955
RPS6KA3	0.114781	1874.83	-929.413	3.49266	2.2138	0.00652244	0.113169	-0.00636364	0.0542124	-0.0196392	0.368318	0.00470767	0.132912	0.0204569	0.083799	0.00647273	0.561346	0.270099	0.0967676	0.418523	9.20602	1	1	1	1	1	0.453719	0.603266	0.755744	0.517675	0.00241221	0.999993	0.999794	0.999891	0.999993	0.0823737
RPL13AP5	0.240563	492.476	-238.238	0.480405	-0.680749	-0.042262	-0.348885	0.0282432	0.00317309	0.0137151	0.00463573	0.00448482	0.224228	0.00452079	0.00459849	0.00452076	86.093	1.16609	39.03	0.476139	9.20397	1	1	1	1	1	1.71673e-20	0.280207	4.17341e-10	0.490176	0.00241491	1.022e-17	0.999794	2.53218e-08	0.999993	0.0823737
LINC02432	0.643828	867.436	-425.718	1.05109	0.034487	9.91054e-05	-0.308006	0.0515964	0.0116864	-0.0119356	0.00407986	0.00360721	0.160863	0.00382822	0.00391835	0.00393426	0.0377612	6.70787	181.654	8.89515	9.20377	1	1	1	1	1	0.845924	0.00959883	2.10957e-41	0.00285929	0.00241517	0.999993	0.211287	5.21302e-39	0.0400514	0.0823737
SREK1	0.295189	1932.66	-958.329	3.22975	2.25763	-0.00131128	-0.0543482	0.0163796	0.0264692	-0.01604	0.00755593	0.00472639	0.007457	0.00687562	0.00776103	0.0053081	4.32224	53.5178	5.6752	11.6317	9.13128	1	1	1	1	1	0.0376175	2.5626e-13	0.0172063	0.000648389	0.00251276	0.528056	8.02926e-12	0.455256	0.00940415	0.0854795
H2AC12	2.47824	300.954	-142.477	0.171006	-1.71535	-0.0197512	-0.320356	0.0464245	-0.144884	0.0195365	0.00672717	0.00687575	0.00673106	0.00650334	0.00679083	0.00647098	6.5722	2265.06	50.9591	455.194	9.11489	1	1	1	1	1	0.0103584	0	9.43119e-13	5.34178e-101	0.00253537	0.271872	0	6.90057e-11	2.29381e-99	0.0860253
FAM91A1	0.0892593	1912.26	-948.128	3.45582	2.00012	0.00821445	0.0521297	-0.00147295	0.084498	-0.0197391	0.324184	0.00479987	0.119349	0.0179955	0.0739118	0.00654907	0.406111	1.39462	0.0066996	1.30697	9.08438	1	1	1	1	1	0.52395	0.237627	0.934765	0.252944	0.00257801	0.999993	0.999794	0.999891	0.999993	0.087246
TRBV5-6	0.728282	325.667	-154.833	0.262411	-2.98828	0.0166305	0.431033	-0.0848472	0.349013	-0.0459393	0.020763	0.0127265	0.0207941	0.0151422	0.0191956	0.0152668	0.137238	425.801	31.3977	330.581	9.05473	1	1	1	1	1	0.711042	1.33268e-94	2.10225e-08	7.18216e-74	0.00262016	0.999993	6.87172e-93	1.13773e-06	2.62019e-72	0.0882828
IGKV2-24	1.38591	781.197	-382.598	0.769667	-1.32457	-0.00197709	-0.382469	-0.0143997	0.264065	-0.0153572	0.00521444	0.00477532	0.00536264	0.00500587	0.00519881	0.00510396	0.545453	5276.22	8.27457	2579.97	9.05336	1	1	1	1	1	0.460182	0	0.00402041	0	0.00262213	0.999993	0	0.123026	0	0.0882828
RIN2	0.297869	1954.17	-969.086	3.316	2.24862	0.00321285	-0.286936	0.0358746	0.0285456	-0.019079	0.00983412	0.0052683	0.0097232	0.00809002	0.0099798	0.0063445	1.67291	874.204	19.6642	8.18153	9.04308	1	1	1	1	1	0.195869	3.97875e-192	9.23155e-06	0.0042319	0.00263691	0.999993	2.59252e-190	0.000416916	0.0588378	0.0885529
IGHV1-69	2.70713	553.666	-268.833	0.434557	-2.9708	0.0233663	0.258851	-0.0856187	0.398036	-0.0147032	0.00504235	0.00482169	0.00504019	0.00495122	0.00500813	0.00490573	21.8605	2636.87	299.028	6316.75	8.98288	1	1	1	1	1	2.93205e-06	0	5.36348e-67	0	0.00272521	0.000421989	0	2.42226e-64	0	0.0912842
DDIT4	0.642689	1948.59	-966.296	3.13688	2.56535	-0.0087567	-0.535431	0.0140746	-0.0202488	0.0437069	0.664458	0.0111142	0.252887	0.0367815	0.151833	0.0145881	5.50924	0.409318	0.146424	0.0177855	8.97642	1	1	1	1	1	0.0189162	0.522316	0.701976	0.893907	0.00273485	0.37541	0.999794	0.999891	0.999993	0.0913735
CCP110	0.0876442	1127.45	-555.723	1.75344	1.1426	0.00594651	-0.0472095	-0.0166845	-0.0109631	-0.00960142	0.00347263	0.00299146	0.00346798	0.00339736	0.00343125	0.00320923	2.06372	185.732	24.1182	10.2085	8.95096	1	1	1	1	1	0.150841	2.71592e-42	9.05989e-07	0.00139792	0.00277324	0.950251	1.08117e-40	4.42752e-05	0.019879	0.0921856
EIF5B	0.113023	2742.66	-1363.33	5.27476	3.36898	0.00496883	0.0882958	-0.00152232	0.0837269	-0.0183167	0.405161	0.00456646	0.142643	0.0227486	0.0926129	0.00612192	2.67518	0.292744	0.00447817	0.81731	8.95196	1	1	1	1	1	0.101924	0.588467	0.946646	0.365968	0.00277172	0.819961	0.999794	0.999891	0.999993	0.0921856
XRN2	0.0565061	2540.93	-1262.46	4.89127	3.16916	0.00556244	-0.0111775	0.0105518	0.0499587	-0.0141355	0.23436	0.00346398	0.0870342	0.0130165	0.0533567	0.0047313	0.677012	3.23492	0.657149	0.876689	8.92614	1	1	1	1	1	0.410618	0.0720839	0.417568	0.34911	0.00281119	0.999993	0.999794	0.999891	0.999993	0.0932104
TPR	0.079809	2568.58	-1276.29	4.74993	3.10341	0.00036027	0.0555477	0.00328604	0.0626954	-0.016674	0.386431	0.00414856	0.135245	0.0216838	0.0883244	0.00558355	10.0617	0.497815	0.0229654	0.503861	8.91785	1	1	1	1	1	0.00151386	0.480462	0.879547	0.477809	0.00282397	0.0815926	0.999794	0.999891	0.999993	0.0933979
FAM120A	0.142729	2030.93	-1007.46	3.60773	2.31527	-0.00177134	0.0345203	0.0104633	0.0531062	-0.0137857	0.00735278	0.00383398	0.00708602	0.0054206	0.00647933	0.00462547	6.38867	23.2182	3.72603	67.1785	8.88277	1	1	1	1	1	0.0114851	1.44621e-06	0.0535707	2.48007e-16	0.00287875	0.28927	3.90535e-05	0.999891	5.03588e-15	0.0949697
STK10	0.0614581	3352.09	-1668.04	6.48032	4.41328	0.006082	0.0497809	0.000582455	0.0373334	-0.0133778	0.393054	0.00337318	0.134965	0.0220784	0.0898208	0.00449708	0.42383	0.2769	0.000695969	0.17276	8.84921	1	1	1	1	1	0.515032	0.59874	0.978953	0.677671	0.00293215	0.999993	0.999794	0.999891	0.999993	0.0964052
RAB3GAP2	0.104686	1528.61	-756.307	2.75586	1.59308	0.00673293	0.0929349	-0.00689369	0.0600128	-0.0176711	0.00660776	0.00376713	0.00664776	0.00503689	0.0058443	0.00594442	0.073618	188.033	1.87318	105.444	8.83708	1	1	1	1	1	0.78614	8.544e-43	0.171111	9.76033e-25	0.0029517	0.999993	3.41161e-41	0.999891	2.27053e-23	0.0964052
PPP3CA	0.155113	1744.96	-864.482	3.30851	2.13111	0.00569266	0.0192605	0.00453526	0.0332024	-0.0129893	0.00854158	0.00355928	0.00851088	0.00582689	0.00739651	0.00436867	0.00669272	4.79516	0.605802	20.1505	8.84046	1	1	1	1	1	0.934799	0.0285398	0.436373	7.15827e-06	0.00294624	0.999993	0.540153	0.999891	0.000113227	0.0964052
SDAD1	0.113643	1489.17	-736.587	2.59675	0.944346	0.0099432	0.132578	-0.0130837	0.160069	-0.0257546	0.402799	0.00614691	0.149339	0.0224209	0.091834	0.00866024	0.502978	0.53514	0.340528	3.03813	8.844	1	1	1	1	1	0.478195	0.464454	0.559525	0.0813294	0.00294055	0.999993	0.999794	0.999891	0.846718	0.0964052
CHI3L1	1.51687	2724.32	-1354.16	4.81008	6.53245	-0.00743842	0.552522	0.044026	-0.52012	0.0211006	0.0110985	0.00633197	0.258388	0.0116769	0.0122328	0.00710166	0.484736	8.51582	14.2154	1807.82	8.82817	1	1	1	1	1	0.486285	0.00352072	0.000163028	0	0.00296615	0.999993	0.0823408	0.00631708	0	0.096636
BLTP2	0.119971	1880.45	-932.227	3.18192	1.93711	0.00481839	-0.0593684	0.0142291	0.0561993	-0.0185126	0.428911	0.00460368	0.149132	0.023896	0.0978382	0.00625801	0.502534	2.62599	0.354571	0.329948	8.75111	1	1	1	1	1	0.478389	0.105127	0.551537	0.56569	0.00309413	0.999993	0.999794	0.999891	0.999993	0.100555
TIMP2	0.496453	1497.51	-740.755	2.1588	1.90946	0.00388233	-0.00219346	0.0241434	-0.0726542	-0.0314845	0.00546865	0.00479565	0.188301	0.00517304	0.00538693	0.0106516	0.482345	1.81881	21.7824	181.903	8.73705	1	1	1	1	1	0.487362	0.177455	3.05391e-06	1.86187e-41	0.00311808	0.999993	0.999794	0.00014034	5.27812e-40	0.101083
U2SURP	0.0623071	1737.99	-860.993	3.12284	1.68444	0.00584182	0.0775287	-0.00320969	0.0951193	-0.0199106	0.365166	0.00488054	0.131445	0.02039	0.0833977	0.00674161	1.88562	0.653252	0.0247795	1.30085	8.72256	1	1	1	1	1	0.169696	0.418952	0.874918	0.254057	0.00314297	0.979442	0.999794	0.999891	0.999993	0.101638
PPP4R3B	0.0427532	2066.07	-1025.04	3.99426	2.33465	0.00682012	0.0980634	-0.0021496	0.0857957	-0.0153815	0.314074	0.00380341	0.111929	0.0175978	0.0717371	0.00521439	0.281345	0.135026	0.014921	1.43035	8.70139	1	1	1	1	1	0.595821	0.713277	0.902779	0.231707	0.00317967	0.999993	0.999794	0.999891	0.999993	0.102572
CPOX	0.456005	758.834	-371.417	0.953476	0.0234536	0.0177172	-0.0429778	-0.0233972	0.0174837	-0.0129992	0.00481866	0.00410704	0.00481397	0.00449787	0.00470108	0.0044265	15.0548	80.0817	27.0592	13.8315	8.62405	1	1	1	1	1	0.000104435	3.59238e-19	1.97318e-07	0.000199951	0.00331754	0.0105215	1.2189e-17	1.01344e-05	0.00297249	0.106756
PSD4	0.0953735	1726.16	-855.082	3.14212	1.91822	0.0104959	0.194852	0.00350833	0.0335091	-0.0194442	0.394033	0.00489032	0.141109	0.0220454	0.0900108	0.00666005	0.0671132	0.0274335	0.0253259	0.138591	8.52363	1	1	1	1	1	0.795587	0.868448	0.873558	0.709685	0.00350565	0.999993	0.999794	0.999891	0.999993	0.112533
TPP2	0.138532	1304.87	-644.435	2.03669	0.844885	0.00507446	0.145118	0.00268891	0.0846428	-0.0300933	0.468008	0.00734731	0.17097	0.0259687	0.106964	0.0103193	3.9576	0.556173	0.0107215	0.626186	8.50435	1	1	1	1	1	0.0466601	0.455806	0.917531	0.428758	0.00354299	0.589824	0.999794	0.999891	0.999993	0.113454
VOPP1	0.085558	2193.47	-1088.73	4.39295	2.62334	0.0103864	0.131779	0.00123987	0.0750926	-0.0165156	0.29563	0.00416171	0.108545	0.016472	0.0673691	0.00567239	0.360039	0.0312537	0.00566583	1.24243	8.47727	1	1	1	1	1	0.548485	0.859675	0.939999	0.265003	0.00359611	0.999993	0.999794	0.999891	0.999993	0.114874
H2AC21	4.45307	183.161	-83.5807	0.0868131	-2.34517	-0.00458927	0.0807385	0.0141171	-0.0761665	-0.0151611	0.00530609	0.00515029	0.00530738	0.00522158	0.00526369	0.00521252	0.97168	231.284	7.30945	209.385	8.45991	1	1	1	1	1	0.324261	3.12776e-52	0.00685928	1.87042e-47	0.00363059	0.999993	1.3387e-50	0.20279	5.64445e-46	0.115693
EPS15	0.136037	2013.7	-998.852	3.68384	2.26171	0.00846964	0.0711026	0.00378253	0.0624762	-0.0196554	0.437707	0.00500573	0.154491	0.0244253	0.0998363	0.00676425	0.126793	0.531216	0.023982	0.391608	8.44358	1	1	1	1	1	0.721781	0.466096	0.876931	0.531455	0.00366334	0.999993	0.999794	0.999891	0.999993	0.116171
CAPRIN1	0.0652352	2109.57	-1046.78	3.79004	2.15966	0.00855928	0.0253506	-0.00834005	0.108493	-0.017214	0.341909	0.00435016	0.122435	0.019115	0.0781186	0.00592349	0.0624596	1.31019	0.190366	1.92882	8.44519	1	1	1	1	1	0.80265	0.252359	0.662612	0.164888	0.00366011	0.999993	0.999794	0.999891	0.999993	0.116171
MAP3K4	0.294113	950.966	-467.483	1.16266	0.01546	0.0104263	0.190418	-0.00390001	0.0765621	-0.0453816	0.676039	0.0108424	0.249419	0.037513	0.154501	0.0156288	2.18513	0.74343	0.0108085	0.245564	8.4316	1	1	1	1	1	0.139349	0.388564	0.917198	0.620216	0.00368756	0.922679	0.999794	0.999891	0.999993	0.116657
GALNT2	0.110025	1414.02	-699.01	2.78043	2.00782	0.0111783	0.0723743	0.0338023	-0.0722852	-0.0144614	0.0108442	0.00402304	0.0108446	0.00589037	0.00842143	0.00499676	1.91277	42.0093	32.9313	73.6762	8.37616	1	1	1	1	1	0.166656	9.08387e-11	9.5476e-09	9.20419e-18	0.00380176	0.978418	2.72246e-09	5.32106e-07	1.91954e-16	0.119691
IGLV1-51	1.4251	2598.6	-1291.3	4.33904	2.44848	0.0601913	0.723514	0.0202875	0.0930735	-0.0575692	1.20467	0.0146765	0.431289	0.0674996	0.275044	0.0198897	8.4821	0.29352	0.0903346	0.114511	8.37771	1	1	1	1	1	0.00358657	0.587974	0.763752	0.735065	0.00379851	0.14865	0.999794	0.999891	0.999993	0.119691
SYNCRIP	0.0918871	1860.3	-922.151	3.2411	1.60185	0.00507916	0.0459445	-0.0111959	0.145982	-0.0206886	0.390085	0.00520511	0.13951	0.0217686	0.0891842	0.00715258	2.74133	1.13953	0.264519	2.67929	8.36637	1	1	1	1	1	0.0977831	0.285751	0.607033	0.101661	0.00382229	0.806636	0.999794	0.999891	0.97441	0.120049
UBE3A	0.107442	2158.93	-1071.47	4.12277	2.59653	0.00958124	0.0458482	-0.0011736	0.0641133	-0.0182394	0.404297	0.00469571	0.142929	0.0226475	0.0923402	0.00633352	0.00070388	0.768665	0.00268534	0.482076	8.29335	1	1	1	1	1	0.978834	0.38063	0.958672	0.487483	0.00397906	0.999993	0.999794	0.999891	0.999993	0.124674
DHX9	0.027832	3180.96	-1582.48	5.37094	3.40293	0.00267379	0.0150042	0.00901576	0.0695042	-0.0105339	0.269773	0.00270331	0.0936058	0.015126	0.0616516	0.00366268	2.85053	0.768258	0.355267	1.27096	8.27136	1	1	1	1	1	0.0913439	0.380757	0.551147	0.259586	0.00402754	0.78725	0.999794	0.999891	0.999993	0.125892
ATF6	0.0870633	1442.97	-713.484	2.82314	1.74091	0.00663873	0.0565096	0.00832754	0.0215459	-0.0154071	0.0137581	0.0043028	0.0137922	0.00681428	0.0101819	0.00536552	0.04849	15.0431	1.49346	4.47781	8.24554	1	1	1	1	1	0.825712	0.000105082	0.22168	0.0343376	0.00408523	0.999993	0.00266717	0.999891	0.427897	0.127391
PIAS2	0.185662	1205.95	-594.975	1.96235	0.414806	0.0137314	0.253968	-0.0200565	0.153757	-0.0305817	0.393917	0.00763553	0.153652	0.0214012	0.0892112	0.0106618	0.147272	0.0314197	0.878278	2.9705	8.22743	1	1	1	1	1	0.701156	0.859307	0.348674	0.0847957	0.0041262	0.999993	0.999794	0.999891	0.868311	0.12815
SNRNP200	0.0888329	2743.49	-1363.74	4.91036	3.31728	0.00568345	0.0404635	0.00390125	0.0425391	-0.0166225	0.486156	0.00434536	0.16696	0.0273147	0.111142	0.00579561	1.62362	0.427972	0.0203993	0.146493	8.22614	1	1	1	1	1	0.202587	0.512986	0.886427	0.70191	0.00412913	0.999993	0.999794	0.999891	0.999993	0.12815
GTF3C2	0.0501378	1178.1	-581.051	2.16994	0.863386	0.00531009	0.106051	-0.00248609	0.0907512	-0.0155684	0.013738	0.00464607	0.0136331	0.00732846	0.0106005	0.00542951	0.267377	62.37	0.115083	73.2917	8.2218	1	1	1	1	1	0.605097	2.84628e-15	0.73443	1.11836e-17	0.00413902	0.999993	9.09214e-14	0.999891	2.32863e-16	0.128153
URI1	0.165571	1654.28	-819.139	2.94016	1.30228	0.00567862	0.0863821	-0.00425848	0.134136	-0.0113718	0.00491947	0.0034147	0.00507626	0.00434231	0.00471388	0.0039803	0.405184	289.013	0.961762	809.721	8.16258	1	1	1	1	1	0.524424	8.15754e-65	0.326743	4.15427e-178	0.00427635	0.999993	3.77524e-63	0.999891	2.59088e-176	0.132093
HTRA3	1.82759	584.425	-284.213	0.517213	1.58777	-0.00170633	0.107775	0.0215118	-0.451657	0.0172075	0.00647181	0.00571068	0.0064696	0.00616268	0.00634498	0.00603567	0.00852235	278.093	12.1847	5067.06	8.12803	1	1	1	1	1	0.926447	1.95487e-62	0.000481825	0	0.0043586	0.999993	8.95206e-61	0.0173842	0	0.134317
FAAH	0.307562	922.815	-453.408	1.33596	0.363298	-0.00657846	-0.0739328	-0.00663784	0.0512329	0.0109445	0.00448091	0.00365018	0.00437358	0.00405197	0.004254	0.00384027	3.01673	284.856	2.68362	145.045	8.12209	1	1	1	1	1	0.0824092	6.56887e-64	0.101385	2.09975e-33	0.00437291	0.757413	3.02931e-62	0.999891	5.42415e-32	0.134441
LRRC8C	0.152236	1395.79	-689.897	2.28863	1.005	0.00687731	0.0445546	0.0029494	0.100765	-0.0275597	0.39152	0.00683459	0.1507	0.0215199	0.0888982	0.00968252	2.05193	2.43133	0.0187839	1.28479	8.10162	1	1	1	1	1	0.152013	0.118932	0.890988	0.257011	0.00442256	0.951225	0.999794	0.999891	0.999993	0.135649
MDGA1	1.96935	329.438	-156.719	0.229407	-2.37098	-0.0070946	0.0269569	-0.0091264	0.160507	-0.0227225	0.00845868	0.00751909	0.00845156	0.00798395	0.00828419	0.00798754	1.56654	10.072	1.30666	375.396	8.09261	1	1	1	1	1	0.21071	0.00150543	0.253	1.25111e-83	0.00444462	0.999993	0.03658	0.999891	4.96541e-82	0.136007
SPRY2	0.855384	713.592	-348.796	0.746787	0.416386	0.00961897	-0.119859	0.0304052	-0.153035	0.0105675	0.00392182	0.00364504	0.00391948	0.00377146	0.00387131	0.0037165	8.78882	934.388	64.9944	1562.67	8.08491	1	1	1	1	1	0.00303082	3.28429e-205	7.51118e-16	0	0.00446353	0.132433	2.21723e-203	6.97687e-14	0	0.136268
MRPL50	0.13537	1582.8	-783.402	2.87213	1.35316	0.0120097	0.187343	-0.00967715	0.113093	-0.0240822	0.397921	0.00606696	0.148673	0.0222391	0.0907537	0.00847638	0.00677388	0.0414736	0.189347	1.5529	8.07183	1	1	1	1	1	0.934405	0.838627	0.663461	0.212708	0.00449586	0.999993	0.999794	0.999891	0.999993	0.136936
KDM3A	0.158286	1659.93	-821.965	2.79585	1.65788	0.00175103	0.132481	0.00134566	0.057478	-0.0198567	0.0879628	0.00336566	0.143657	0.0046259	0.00496043	0.0070088	0.0787068	0.0733605	0.0846207	134.266	8.02648	1	1	1	1	1	0.779058	0.786505	0.771131	4.77873e-31	0.00460983	0.999993	0.999794	0.999891	1.18761e-29	0.140081
STK38	0.0494438	2540.66	-1262.33	5.04461	3.30329	0.00495971	0.112183	-0.00120346	0.0480505	-0.0127822	0.253419	0.00334003	0.0920673	0.0141904	0.0578459	0.0045427	0.750352	0.000102732	0.00719241	0.690003	7.91736	1	1	1	1	1	0.386365	0.991913	0.932414	0.406163	0.00489627	0.999993	0.999794	0.999891	0.999993	0.148441
PTPRC	0.118832	4050.4	-2017.2	8.80198	5.79525	0.00378474	0.110268	-0.00316194	0.0888561	-0.0162579	0.313843	0.00430833	0.114952	0.0175993	0.0717296	0.00578062	3.36183	0.118519	0.0322786	1.53454	7.9101	1	1	1	1	1	0.0667237	0.730646	0.857418	0.215433	0.00491595	0.692699	0.999794	0.999891	0.999993	0.148693
PUM2	0.180451	1515.11	-749.557	2.31802	1.137	0.00483208	0.146409	0.00127524	0.0829474	-0.0284749	0.532321	0.00744905	0.191647	0.0297035	0.121657	0.0101347	4.41442	0.307549	0.0018432	0.464872	7.89407	1	1	1	1	1	0.0356363	0.579188	0.965755	0.495356	0.00495972	0.511819	0.999794	0.999891	0.999993	0.149658
DIDO1	0.0869679	1719.72	-851.861	2.9698	1.71427	0.00275235	0.0994257	0.00111872	0.0709759	-0.0211035	0.413417	0.00546032	0.148087	0.0231913	0.0946114	0.00751299	5.06322	0.367033	0.00232699	0.562775	7.89007	1	1	1	1	1	0.0244387	0.544626	0.961526	0.453144	0.0049707	0.426816	0.999794	0.999891	0.999993	0.149658
COPB1	0.0646078	1390.24	-687.119	2.81801	1.3508	0.00996642	0.143475	-0.0043836	0.0892973	-0.0153171	0.0185448	0.004351	0.0180763	0.00795306	0.0122106	0.00546915	0.498628	59.0154	0.303804	53.4817	7.84362	1	1	1	1	1	0.480104	1.56445e-14	0.581507	2.61012e-13	0.00510003	0.999993	4.96118e-13	0.999891	4.98321e-12	0.1532
MED14	0.299653	1295.07	-639.537	1.72311	0.666402	0.0066823	0.132999	-0.000499407	0.0804334	-0.0367802	0.672893	0.00962005	0.242288	0.0373925	0.153689	0.0131434	4.00579	0.659201	0.000178378	0.273898	7.83092	1	1	1	1	1	0.0453442	0.416842	0.989344	0.600729	0.00513598	0.580521	0.999794	0.999891	0.999993	0.153575
ND3	0.78071	2444.7	-1214.35	4.19174	4.41128	-0.00971093	0.0685682	0.0298252	-0.194845	-0.0194292	0.990344	0.0065376	0.330841	0.0555868	0.226404	0.00694251	7.54062	0.154014	0.287888	0.740648	7.83206	1	1	1	1	1	0.00603234	0.694729	0.591577	0.389454	0.00513277	0.201032	0.999794	0.999891	0.999993	0.153575
CMKLR1	0.39197	775.003	-379.502	0.933265	-0.681529	0.00762633	-0.268706	0.0166198	0.12781	-0.0108536	0.00417046	0.00363636	0.00416748	0.00394709	0.00408771	0.00389238	3.03314	4159.37	17.7295	977.625	7.77529	1	1	1	1	1	0.0815799	0	2.54644e-05	1.31141e-214	0.00529656	0.754557	0	0.00108989	9.33455e-213	0.158016
CLEC2D	0.211652	1716.34	-850.168	2.83116	1.12758	0.00366863	0.243403	-0.0126149	0.174661	-0.0269036	0.504398	0.00714034	0.181786	0.0282707	0.115316	0.00968359	5.22898	0.00703821	0.19911	2.2941	7.71875	1	1	1	1	1	0.0222135	0.933141	0.655441	0.129867	0.00546504	0.405195	0.999794	0.999891	0.999993	0.162672
PRPF8	0.159803	2519.49	-1251.74	4.74476	2.99845	0.00603014	0.0172739	0.00450594	0.0830275	-0.0198793	0.482694	0.00536148	0.169451	0.0270653	0.110305	0.00715744	1.77187	1.00488	0.0277169	0.566568	7.71417	1	1	1	1	1	0.18315	0.316134	0.867776	0.451626	0.00547892	0.999993	0.999794	0.999891	0.999993	0.162715
IL1R1	0.901894	722.029	-353.015	0.75488	0.886767	0.01105	0.495224	0.0592869	-0.314004	-0.0171131	0.00666578	0.0055431	0.214124	0.0062912	0.00648595	0.00616521	2.53904	2.80246	88.8075	2343.81	7.70479	1	1	1	1	1	0.111063	0.0941198	4.35163e-21	0	0.00550746	0.846211	0.999794	4.78935e-19	0	0.162824
GPR174	0.671002	783.316	-383.658	0.796454	-0.955133	-0.00381331	0.393587	-0.0029243	0.169526	-0.0624066	0.886164	0.015226	0.32097	0.0484814	0.201483	0.0224791	8.55011	0.0744511	0.00363824	0.707943	7.70734	1	1	1	1	1	0.00345501	0.784963	0.951903	0.400127	0.00549967	0.145033	0.999794	0.999891	0.999993	0.162824
ZDHHC19	2.12769	724.251	-354.126	0.602739	2.25898	0.00548856	1.30354	0.101014	-0.773392	-0.0487968	0.0210985	0.0145531	0.534212	0.0195757	0.0203877	0.0175849	0.317585	3.95813	26.6276	1439.01	7.70023	1	1	1	1	1	0.573062	0.0466456	2.46696e-07	7.00365024517639e-315	0.00552139	0.999993	0.782731	1.24268e-05	6.45963431417379e-313	0.162868
CEACAM21	0.527836	803.725	-393.863	1.04588	1.57346	-0.00110196	0.164539	0.054464	-0.324877	0.0120708	0.00465147	0.00396631	0.00464953	0.00433609	0.00453347	0.00435407	0.0640319	1254.03	157.769	5135.41	7.68563	1	1	1	1	1	0.800233	1.1042e-274	3.47618e-36	0	0.00556623	0.999993	8.31134e-273	7.34314e-34	0	0.163822
CLEC4G	0.518969	478.358	-231.179	0.501257	-1.48788	-0.0130085	-0.745788	0.0134205	0.159836	0.0154595	0.00582593	0.00515655	0.220133	0.00557593	0.00573942	0.00559222	5.37081	7.82507	5.79296	775.559	7.64229	1	1	1	1	1	0.0204765	0.00515265	0.0160905	1.11165e-170	0.00570154	0.388357	0.118394	0.430075	6.74043e-169	0.167429
HIPK3	0.174705	2385.6	-1184.8	4.74849	3.09508	0.00752234	0.0278877	0.00067942	0.060475	-0.0196681	0.433645	0.00534303	0.154925	0.0242194	0.098923	0.00713822	0.699864	1.08133	0.000786953	0.37373	7.59179	1	1	1	1	1	0.402829	0.298401	0.97762	0.540978	0.00586348	0.999993	0.999794	0.999891	0.999993	0.171269
GAB3	0.100633	1299.04	-641.519	2.18592	0.933718	0.00445772	0.113408	0.00451312	0.0848061	-0.025758	0.390685	0.00650192	0.147744	0.0214692	0.0887951	0.00934637	3.013	0.750064	0.0441899	0.91217	7.59519	1	1	1	1	1	0.0825991	0.386456	0.833501	0.339539	0.00585242	0.758095	0.999794	0.999891	0.999993	0.171269
ENTPD4	0.145217	1411.27	-697.635	2.36663	1.41154	0.00538401	0.147503	0.00326958	0.0298595	-0.0263323	0.42454	0.00693713	0.158429	0.0236699	0.0970895	0.00955845	3.19964	0.343617	0.0190805	0.0945843	7.58931	1	1	1	1	1	0.0736546	0.557749	0.890136	0.758428	0.00587155	0.716683	0.999794	0.999891	0.999993	0.171269
PARP4	0.133188	2045.02	-1014.51	3.83482	2.33466	0.00846306	0.0348875	-0.00378307	0.080694	-0.0184243	0.384714	0.00493363	0.138996	0.0214512	0.087704	0.00669419	0.050978	1.07256	0.0311017	0.846532	7.57505	1	1	1	1	1	0.82137	0.300367	0.860014	0.357535	0.00591819	0.999993	0.999794	0.999891	0.999993	0.172245
INPP4A	0.102843	2201.85	-1092.92	3.91304	2.45607	0.00441836	0.0603095	0.000750751	0.0725875	-0.0183686	0.415303	0.004919	0.147289	0.0232869	0.0949366	0.00667699	2.8189	0.543793	0.00103936	0.584597	7.56816	1	1	1	1	1	0.0931604	0.460865	0.974281	0.444516	0.00594083	0.791773	0.999794	0.999891	0.999993	0.172521
NUP205	0.172835	1414.43	-699.217	2.21596	0.961744	0.00918797	0.143137	0.00241772	0.0868169	-0.0278726	0.496836	0.00736466	0.181507	0.0277421	0.113591	0.0101531	1.18953	0.387474	0.00759509	0.584145	7.53626	1	1	1	1	1	0.275425	0.53363	0.930552	0.444692	0.00604693	0.999993	0.999794	0.999891	0.999993	0.175214
DDX18	0.0648649	1754.09	-869.045	3.21327	1.47854	0.00749627	0.0768786	-0.00330739	0.141012	-0.0183258	0.351041	0.00479622	0.126871	0.0195886	0.0801235	0.00668822	0.341438	0.564988	0.028508	3.09735	7.50764	1	1	1	1	1	0.559	0.452257	0.86592	0.0784201	0.0061438	0.999993	0.999794	0.999891	0.82828	0.177326
EML4	0.157659	1922.8	-953.399	3.45194	2.25361	-0.000966769	0.110764	0.00600041	0.0414553	-0.0153029	0.00959668	0.0044272	0.143481	0.00747895	0.00872363	0.00558533	5.0167	0.00436831	0.643695	22.5821	7.50673	1	1	1	1	1	0.0251039	0.947304	0.422376	2.01352e-06	0.00614689	0.432928	0.999794	0.999891	3.23968e-05	0.177326
VEZT	0.0804481	1239.3	-611.648	2.03207	0.913598	0.0109319	0.0950488	-0.0157114	0.0810553	-0.0269125	0.461819	0.00688305	0.170706	0.0258033	0.105695	0.00984774	0.208197	0.895936	0.370751	0.588104	7.46855	1	1	1	1	1	0.648185	0.343874	0.542595	0.443153	0.00627861	0.999993	0.999794	0.999891	0.999993	0.179094
AP5M1	0.0641095	1268.56	-626.281	2.48597	1.13506	0.00702774	0.223556	-0.00504979	0.0841962	-0.0221573	0.309142	0.00575891	0.121292	0.0170861	0.0701756	0.00809988	1.08336	0.082385	0.0873494	1.4395	7.48303	1	1	1	1	1	0.297946	0.774091	0.767574	0.23022	0.00622831	0.999993	0.999794	0.999891	0.999993	0.179094
GLG1	0.058512	2735.4	-1359.7	5.18926	3.29284	0.00503113	-0.0288907	0.00437308	0.0758849	-0.0131181	0.312206	0.00354404	0.110162	0.0174727	0.0712645	0.00480246	0.792075	2.00318	0.06264	1.13387	7.46131	1	1	1	1	1	0.373474	0.15697	0.802371	0.286951	0.0063039	0.999993	0.999794	0.999891	0.999993	0.179094
USO1	0.0856429	1746.56	-865.282	3.28276	1.73693	0.00981177	0.0929553	-0.00627793	0.104352	-0.0191599	0.354941	0.00506793	0.130591	0.0198485	0.0810194	0.00700645	0.00439673	0.456163	0.100041	1.65893	7.47812	1	1	1	1	1	0.947133	0.499423	0.751781	0.197748	0.00624534	0.999993	0.999794	0.999891	0.999993	0.179094
BRD7	0.0604237	1542.72	-763.359	2.75186	1.43438	0.00325917	0.109358	0.00218597	0.0799412	-0.0201501	0.338519	0.00531166	0.12485	0.0188215	0.0772693	0.00737524	3.86784	0.358041	0.013489	1.07035	7.46453	1	1	1	1	1	0.0492198	0.549596	0.90754	0.300866	0.00629266	0.605739	0.999794	0.999891	0.999993	0.179094
TECPR1	0.0915431	1698.52	-841.259	3.35102	2.04072	0.00826314	0.0579189	0.006273	0.0471971	-0.0189796	0.279694	0.00491792	0.109178	0.0155377	0.063702	0.0069426	0.137381	1.54242	0.162996	0.548941	7.4736	1	1	1	1	1	0.710898	0.214258	0.686413	0.458751	0.00626101	0.999993	0.999794	0.999891	0.999993	0.179094
SACM1L	0.0947867	1444.67	-714.337	2.68623	1.38434	0.00922136	0.218478	-0.0176197	0.089062	-0.0220723	0.342336	0.00579997	0.131338	0.0191089	0.0780707	0.00807714	0.296294	0.0430353	0.850203	1.30139	7.4676	1	1	1	1	1	0.586215	0.835659	0.356495	0.253959	0.00628194	0.999993	0.999794	0.999891	0.999993	0.179094
ATP13A3	0.274345	1246.87	-615.436	1.71802	0.761633	0.00654466	0.118771	0.00888508	0.0467597	-0.0350049	0.622524	0.00928293	0.226597	0.0343289	0.141634	0.0128812	3.31966	0.788995	0.066989	0.108996	7.38489	1	1	1	1	1	0.0684562	0.374404	0.795772	0.74129	0.0065774	0.69908	0.999794	0.999891	0.999993	0.186459
ARCN1	0.134899	2045.66	-1014.83	4.02203	2.32107	0.00915578	0.12174	-0.0132197	0.107629	-0.0188697	0.408877	0.00513699	0.147161	0.0228999	0.0933573	0.00696172	0.0464796	0.122721	0.333252	1.3291	7.34681	1	1	1	1	1	0.829306	0.726102	0.563751	0.248965	0.00671819	0.999993	0.999794	0.999891	0.999993	0.190039
CLPTM1	0.0888917	1531.54	-757.769	2.95737	1.48133	0.00952256	-0.00673128	0.00625361	0.0874646	-0.0139883	0.0116086	0.00407495	0.0115156	0.00649165	0.00917249	0.00516346	0.875542	0.556173	0.928009	90.9266	7.33919	1	1	1	1	1	0.349425	0.455806	0.335381	1.49103e-21	0.00674671	0.999993	0.999794	0.999891	3.29309e-20	0.190435
CCR2	0.46785	1932.01	-958.004	3.20051	1.58811	0.0193474	0.0316781	-0.00466349	0.156822	-0.0343605	0.491706	0.00925651	0.197485	0.0274072	0.112245	0.012705	0.0302613	2.95325	0.028953	1.95198	7.3142	1	1	1	1	1	0.861899	0.0857048	0.864888	0.162373	0.00684119	0.999993	0.999794	0.999891	0.999993	0.192686
IGLV3-21	1.75106	1915.25	-949.623	2.79584	1.0702	0.0596854	0.859911	-0.00816223	0.118092	-0.071727	1.26924	0.0200748	0.473606	0.0712857	0.289888	0.026539	2.02182	0.311661	0.0131103	0.165951	7.30457	1	1	1	1	1	0.155053	0.576663	0.908841	0.683736	0.00687794	0.952688	0.999794	0.999891	0.999993	0.193306
POLK	0.0950949	1324.89	-654.447	2.15841	1.36111	0.00839915	-0.0100767	-0.0033152	0.0119012	-0.0201126	0.00625451	0.0045022	0.00623694	0.00551897	0.00595827	0.0074538	0.163249	2.75274	0.36083	3.98968	7.28084	1	1	1	1	1	0.686183	0.0970878	0.548046	0.0457798	0.0069694	0.999993	0.999794	0.999891	0.547434	0.195457
VCAN	0.335303	4471.32	-2227.66	9.75153	7.00658	0.0116466	-0.218531	0.0273741	0.0113356	-0.0265708	0.531359	0.00757231	0.192077	0.0296828	0.121301	0.00985265	0.688021	6.72585	0.850487	0.00873284	7.27281	1	1	1	1	1	0.406838	0.00950254	0.356414	0.925546	0.00700064	0.999993	0.20952	0.999891	0.999993	0.195773
SORL1	0.346979	3164.65	-1574.32	6.86504	5.26288	0.00941976	0.384205	0.0245848	-0.10103	-0.027053	0.482062	0.00746221	0.177674	0.026613	0.108295	0.0100332	1.21644	0.88856	0.853381	0.870331	7.27026	1	1	1	1	1	0.27006	0.345868	0.355598	0.350864	0.00701058	0.999993	0.999794	0.999891	0.999993	0.195773
PRKD3	0.0927655	1542.61	-763.304	2.66266	1.4862	0.00615188	0.025818	0.0087405	0.0546717	-0.0168452	0.0108078	0.00458575	0.0106442	0.00677488	0.00909576	0.00625698	0.140603	5.29575	1.66445	36.1283	7.24806	1	1	1	1	1	0.707683	0.0213775	0.197004	1.84745e-09	0.00709778	0.999993	0.426151	0.999891	3.20477e-08	0.197366
RNASEH1	0.0481261	1169.04	-576.522	2.27342	1.01716	0.00247587	0.0316448	0.000776834	0.077906	-0.0102762	0.00679458	0.00360021	0.00679832	0.00486842	0.00600235	0.00381607	0.200427	21.0631	0.0254613	168.461	7.2515	1	1	1	1	1	0.654376	4.44401e-06	0.873223	1.60451e-38	0.00708419	0.999993	0.000118782	0.999891	4.34178e-37	0.197366
BMF	0.39198	715.698	-349.849	0.736264	-0.665165	0.013262	0.110886	-0.01269	0.0993786	-0.0553744	0.799353	0.0137021	0.297002	0.0434853	0.182045	0.0205861	1.24637	1.90352	0.085161	0.298007	7.23549	1	1	1	1	1	0.264247	0.167685	0.770422	0.585134	0.00714763	0.999993	0.999794	0.999891	0.999993	0.198331
DYRK3	2.28889	319.955	-151.978	0.209599	-0.555133	0.00630243	-0.235584	-0.0310209	-0.221893	0.0227351	0.0088597	0.00863903	0.381004	0.00884536	0.00892115	0.00845705	0.80987	0.0812971	12.2992	618.651	7.22697	1	1	1	1	1	0.368159	0.775547	0.000453146	1.46932e-136	0.00718164	0.999993	0.999794	0.0164857	7.54652e-135	0.198854
EVL	0.403265	2321.3	-1152.65	3.91108	2.48605	-0.00698846	0.0431962	0.00431741	0.120529	-0.0222396	0.0198943	0.00688818	0.017694	0.0146643	0.0184646	0.00830619	13.688	5.61676	0.0866808	42.6091	7.16883	1	1	1	1	1	0.000215833	0.0177895	0.76844	6.6848e-11	0.00741813	0.0188029	0.364046	0.999891	1.21094e-09	0.204537
SIGLEC12	3.17551	187.292	-85.6459	0.0943452	-4.25466	0.0434281	0.442905	-0.00409196	0.186197	-0.0262243	0.0103866	0.00929492	0.0103895	0.00951557	0.00983035	0.00979385	16.0122	1816.28	0.184924	358.763	7.16973	1	1	1	1	1	6.2937e-05	0	0.667176	5.23579e-80	0.0074144	0.00667565	0	0.999891	1.9934e-78	0.204537
IGHV1-46	1.33794	1440.57	-712.287	1.92587	-0.854928	0.0498954	0.476398	-0.00724367	0.321059	-0.0635199	1.0991	0.0179927	0.406756	0.0613897	0.251764	0.0238329	1.32798	0.0890126	0.0139228	1.62623	7.1034	1	1	1	1	1	0.249165	0.765436	0.906072	0.202225	0.00769381	0.999993	0.999794	0.999891	0.999993	0.211693
TBC1D14	0.190451	1725.28	-854.642	3.12052	2.02804	0.00940758	0.0794123	0.0161326	0.0148908	-0.0231357	0.340663	0.00630962	0.135084	0.0188055	0.0774479	0.00869368	0.42293	1.37394	0.735935	0.0369672	7.082	1	1	1	1	1	0.515479	0.241135	0.390966	0.847532	0.0077862	0.999993	0.999794	0.999891	0.999993	0.213786
BFAR	0.0257429	916.674	-450.337	1.59844	0.642779	0.00289132	0.00888161	-0.00149943	0.0313828	-0.0118869	0.00517776	0.00364192	0.112843	0.00451016	0.0048669	0.00448005	0.0156438	0.508903	0.110527	41.5795	7.03997	1	1	1	1	1	0.900464	0.475614	0.739544	1.13174e-10	0.00797103	0.999993	0.999794	0.999891	2.04446e-09	0.218403
SETD2	0.206244	1883.08	-933.539	3.1726	2.18563	-0.00296255	0.00437872	0.0161072	0.0181529	-0.0137146	0.00814228	0.00421207	0.150278	0.00705052	0.00792598	0.00517719	4.66518	0.437567	5.21916	5.24547	7.01738	1	1	1	1	1	0.0307801	0.508299	0.0223394	0.0220039	0.00807221	0.478205	0.999794	0.55843	0.286182	0.220351
ATP6V0A2	0.0583508	1471.33	-727.665	2.50946	1.41276	0.010274	0.0783569	-0.00184655	0.0454932	-0.0211911	0.464952	0.00573659	0.16571	0.0260624	0.10639	0.00800001	0.025172	0.516041	0.00501987	0.182849	7.01659	1	1	1	1	1	0.873939	0.472535	0.943516	0.668936	0.00807579	0.999993	0.999794	0.999891	0.999993	0.220351
PHKB	0.0678923	2252.31	-1118.15	4.1275	2.84109	0.00559511	0.0295996	-0.00749361	0.032428	-0.0151709	0.383049	0.00424977	0.134545	0.0214786	0.0875188	0.00572984	0.939682	0.677369	0.121722	0.13729	7.01028	1	1	1	1	1	0.33236	0.410494	0.727174	0.71099	0.00810428	0.999993	0.999794	0.999891	0.999993	0.220669
H3C1	0.614978	235.044	-109.522	0.147051	-2.00875	-0.0180013	0.384513	0.0246356	-0.0356371	-0.0210784	0.00797154	0.00763935	0.00797625	0.00739985	0.00772817	0.00797008	11.0747	2322.85	11.0836	21.2643	6.99439	1	1	1	1	1	0.000875134	0	0.000870951	4.00118e-06	0.00817657	0.0538105	0	0.0297053	6.36738e-05	0.222175
LILRB5	1.13309	302.469	-143.234	0.211174	-2.95261	-0.0108868	-0.0628361	-0.0661152	0.304067	-0.00999247	0.00383138	0.00374467	0.00382614	0.00380479	0.0038388	0.00378257	8.76681	269.792	301.955	6274.06	6.97865	1	1	1	1	1	0.00306761	1.25949e-60	1.23571e-67	0	0.00824879	0.133035	5.6881e-59	5.78002e-65	0	0.223212
CLIC2	1.77672	788.217	-386.108	0.762753	1.07061	-0.0136411	-0.0889468	-0.00595486	-0.201567	0.0122005	0.00481572	0.00445965	0.00481374	0.00483337	0.00476945	0.00461823	8.0897	341.158	1.5179	1786.08	6.97923	1	1	1	1	1	0.00445176	3.57007e-76	0.217938	0	0.00824609	0.166022	1.73175e-74	0.999891	0	0.223212
ITSN1	0.607339	543.664	-263.832	0.591026	-0.450254	0.00917984	-0.17071	-0.0361182	0.000494486	0.0132912	0.00565354	0.00474242	0.00564387	0.00530949	0.00542217	0.00503638	5.67249	915.238	46.275	0.00831689	6.9645	1	1	1	1	1	0.0172329	4.77918e-201	1.02768e-11	0.927336	0.00831427	0.360778	3.16126e-199	6.97382e-10	0.999993	0.22452
SBDS	0.245176	1916.84	-950.421	3.46135	2.42159	-0.0139391	-0.199813	0.0319736	0.00372609	0.0132017	0.00663762	0.0041921	0.00679047	0.00557794	0.0062973	0.00500677	5.58532	863.208	32.8576	0.350104	6.95257	1	1	1	1	1	0.0181117	9.77793e-190	9.91629e-09	0.554054	0.00836991	0.37047	6.30845e-188	5.50312e-07	0.999993	0.225557
GARS1	0.0573529	1323.11	-653.557	2.76439	1.31998	0.00769818	0.0875487	-0.00740895	0.0931441	-0.0121871	0.00851108	0.00373065	0.00852671	0.00535277	0.00710286	0.0046263	0.549795	103.228	1.91583	171.967	6.93955	1	1	1	1	1	0.458402	2.98663e-24	0.166317	2.7518e-39	0.00843103	0.999993	1.06005e-22	0.999891	7.57151e-38	0.226737
CTR9	0.0702597	1314.21	-649.106	2.51848	1.31167	0.00851057	0.146926	0.00300364	0.052734	-0.0214692	0.336219	0.00575318	0.129636	0.0185837	0.0763712	0.00815547	0.294716	0.162244	0.0261235	0.476785	6.92998	1	1	1	1	1	0.587214	0.687099	0.871599	0.489882	0.00847628	0.999993	0.999794	0.999891	0.999993	0.227487
MARCHF1	0.201811	1811.71	-897.855	3.11495	1.96356	0.0075539	-0.266327	0.00735973	0.0619233	-0.0117597	0.00580309	0.00379744	0.00598461	0.00495379	0.00551039	0.00447112	0.870566	1981.98	2.20724	126.283	6.91763	1	1	1	1	1	0.350799	0	0.137365	2.6667e-29	0.00853502	0.999993	0	0.999891	6.47972e-28	0.228596
RNF4	0.0280347	1965.82	-974.908	3.83848	2.20069	0.00489776	0.0966605	-0.00165408	0.0884453	-0.0131351	0.286957	0.00361535	0.102947	0.0160462	0.0655064	0.00500089	0.634381	0.0414352	0.0106261	1.82298	6.8988	1	1	1	1	1	0.425753	0.8387	0.917897	0.176959	0.00862535	0.999993	0.999794	0.999891	0.999993	0.230074
PIK3C3	0.109165	1480.62	-732.311	2.61461	1.50733	0.00603682	0.106347	-0.00388248	0.0544598	-0.0222055	0.393102	0.00611581	0.146546	0.0218562	0.0896289	0.00845336	1.77242	0.462594	0.0315551	0.369195	6.90021	1	1	1	1	1	0.183083	0.496414	0.859008	0.543443	0.00861858	0.999993	0.999794	0.999891	0.999993	0.230074
MRPS10	0.0529369	1263.19	-623.593	2.42255	1.19274	0.0123657	0.0576288	-0.0132585	0.071894	-0.015253	0.0124929	0.00446967	0.0123583	0.00747708	0.0102777	0.00581197	2.32976	20.6327	3.14432	48.9322	6.88758	1	1	1	1	1	0.126922	5.56379e-06	0.0761916	2.64962e-12	0.00867965	0.888555	0.000148108	0.999891	4.97164e-11	0.230389
NCOA3	0.179453	2023.51	-1003.76	3.42397	2.22884	0.0040975	-0.0256965	0.0194884	0.036513	-0.0177093	0.457822	0.00507009	0.159819	0.0255138	0.104468	0.00674719	0.731561	1.55887	0.583449	0.122158	6.88899	1	1	1	1	1	0.392378	0.211831	0.444964	0.726705	0.00867282	0.999993	0.999794	0.999891	0.999993	0.230389
FTO	0.262578	1115.52	-549.762	1.63778	0.43106	0.0121142	0.145227	0.00821575	0.0733368	-0.0340283	0.55645	0.0091285	0.208873	0.0307191	0.126655	0.0129714	0.55083	0.739303	0.0715279	0.335275	6.88185	1	1	1	1	1	0.457979	0.389884	0.789125	0.562569	0.00870754	0.999993	0.999794	0.999891	0.999993	0.230389
ZNF652	0.257846	1638.7	-811.351	2.70327	1.45066	0.00625648	0.120564	0.0005083	0.0852213	-0.0274795	0.572964	0.00773171	0.20577	0.0318912	0.130664	0.0104729	2.8252	0.401488	0.000254038	0.425387	6.88463	1	1	1	1	1	0.0927952	0.526322	0.987283	0.514261	0.00869403	0.790386	0.999794	0.999891	0.999993	0.230389
SPG11	0.193403	1454.46	-719.232	2.21821	1.35049	0.0058534	0.0627978	0.00764037	0.0260697	-0.0278127	0.562203	0.00776742	0.20363	0.0312807	0.128226	0.0106119	2.9365	0.903129	0.0596588	0.0413349	6.86908	1	1	1	1	1	0.0865981	0.341944	0.807036	0.838893	0.00876997	0.768639	0.999794	0.999891	0.999993	0.231107
HLA-DQB1	0.995232	1900.85	-942.426	2.93462	0.716265	-0.0212866	0.0546866	-0.0494417	0.35365	0.0159453	0.00674716	0.00555955	0.00672399	0.00652106	0.00671183	0.0060839	11.1292	66.3105	57.4844	2776.29	6.86915	1	1	1	1	1	0.000849812	3.85205e-16	3.40678e-14	0	0.00876964	0.0529999	1.25811e-14	2.72064e-12	0	0.231107
SCML4	0.329614	1238.31	-611.155	1.76181	0.452554	0.00211713	0.304283	-0.0131647	0.12952	-0.0354579	0.625406	0.00974126	0.229251	0.0349563	0.14303	0.0135342	5.81094	0.00211149	0.14183	0.820003	6.86375	1	1	1	1	1	0.0159268	0.963349	0.706469	0.365179	0.00879617	0.345925	0.999794	0.999891	0.999993	0.231332
KCTD12	0.277296	2239.09	-1111.55	3.89981	2.37855	0.0104363	-0.182757	0.00363392	0.11206	-0.0245757	0.466169	0.00677138	0.17259	0.0258899	0.106181	0.00939054	0.253874	7.02883	0.0197011	1.1138	6.84908	1	1	1	1	1	0.61436	0.00802077	0.888375	0.291258	0.0088687	0.999993	0.178957	0.999891	0.999993	0.232772
RFC1	0.1461	1310.2	-647.099	2.13302	1.04178	0.00791204	0.141892	-0.00103972	0.0606213	-0.0265552	0.461458	0.00729029	0.1712	0.0256648	0.105393	0.0101509	1.31931	0.358157	0.00164118	0.330848	6.8437	1	1	1	1	1	0.250716	0.549531	0.967685	0.56516	0.00889546	0.999993	0.999794	0.999891	0.999993	0.233008
FAM78A	0.115133	1441.26	-712.631	2.3881	1.13603	0.00459459	0.126472	-0.00629563	0.0965456	-0.0237253	0.424516	0.00646892	0.156755	0.023665	0.0969468	0.00907648	2.73943	0.322004	0.0707725	0.99174	6.83265	1	1	1	1	1	0.0978995	0.570406	0.790215	0.319317	0.00895065	0.806636	0.999794	0.999891	0.999993	0.233985
MAP3K1	0.211899	2222.72	-1103.36	3.91084	2.55027	0.00298199	-0.051602	0.00495915	0.0721542	-0.0221878	0.485936	0.00712551	0.173956	0.0270872	0.110945	0.00849839	5.37331	2.33435	0.0335186	0.422965	6.81643	1	1	1	1	1	0.0204472	0.126548	0.854735	0.515461	0.00903229	0.388357	0.999794	0.999891	0.999993	0.235649
PPP1R15A	0.381554	3728.82	-1856.41	8.37766	6.28027	-0.0169187	-0.201288	0.0203047	-0.0426405	0.026915	0.477699	0.00745451	0.180607	0.0268186	0.109039	0.0103395	0.315076	0.0752048	0.57322	0.152925	6.77626	1	1	1	1	1	0.574582	0.783904	0.448982	0.695755	0.00923782	0.999993	0.999794	0.999891	0.999993	0.239049
ITFG2	0.0909898	1520.18	-752.089	2.62007	1.35426	-0.000804454	0.04609	0.00747631	0.0829513	-0.014605	0.0140879	0.00462091	0.0138436	0.00775358	0.010906	0.00560763	4.8432	10.2177	0.929758	57.8513	6.78336	1	1	1	1	1	0.0277554	0.00139103	0.334926	2.82699e-14	0.00920116	0.452298	0.0341167	0.999891	5.4852e-13	0.239049
ERBIN	0.181122	2287.44	-1135.72	4.23631	2.73634	0.00250059	0.0190459	0.0092563	0.0618371	-0.0188234	0.476238	0.00539551	0.167931	0.026638	0.108727	0.00723275	3.30389	0.896767	0.120746	0.323462	6.77316	1	1	1	1	1	0.0691159	0.34365	0.728227	0.569535	0.00925388	0.700089	0.999794	0.999891	0.999993	0.239049
KAT14	0.115666	751.096	-367.548	1.14776	-0.439817	0.0116036	0.166837	-0.00776459	0.130918	-0.0241969	0.0284561	0.0075627	0.0282247	0.0120552	0.0192597	0.00928931	0.0257415	31.3609	0.41485	46.2066	6.78504	1	1	1	1	1	0.872533	2.14248e-08	0.519518	1.06418e-11	0.00919249	0.999993	6.06048e-07	0.999891	1.96028e-10	0.239049
SPTAN1	0.216885	2389.02	-1186.51	4.22819	2.74561	0.00205915	0.0846241	0.00516964	0.076245	-0.0243512	0.552016	0.00717236	0.195743	0.0309589	0.126196	0.00935193	8.09987	0.40797	0.0278836	0.365035	6.78016	1	1	1	1	1	0.00442685	0.523002	0.867383	0.545723	0.00921768	0.166022	0.999794	0.999891	0.999993	0.239049
CD3G	0.474061	1527.18	-755.588	2.27654	0.541701	0.00752761	0.268164	-0.024422	0.219154	-0.0366782	0.646339	0.0100398	0.240165	0.0360337	0.147387	0.0141159	2.61088	0.0448103	0.459353	2.21096	6.75152	1	1	1	1	1	0.106133	0.832353	0.497927	0.137033	0.00936679	0.83424	0.999794	0.999891	0.999993	0.24149
CRBN	0.043717	2328.94	-1156.47	4.39324	2.85004	0.00102845	0.0370353	-0.00389709	0.0605349	-0.0128064	0.34917	0.00361405	0.12192	0.0195662	0.0797663	0.00494419	5.58219	0.42034	0.0396706	0.575933	6.70913	1	1	1	1	1	0.018144	0.516768	0.842126	0.447911	0.00959205	0.37047	0.999794	0.999891	0.999993	0.246812
PLXND1	0.293809	2132.07	-1058.04	3.68644	2.07009	0.00671076	-0.0976266	0.0104457	0.12916	-0.0252062	0.487265	0.00704123	0.179333	0.0270842	0.111025	0.00975355	1.75452	4.14092	0.148745	1.35337	6.67866	1	1	1	1	1	0.18531	0.0418583	0.699737	0.24469	0.0097574	0.999993	0.721726	0.999891	0.999993	0.25018
CDK5RAP2	0.311848	1407.61	-695.806	2.28674	2.21403	0.00128472	0.341935	0.0445697	-0.175196	-0.0300386	0.45913	0.00839099	0.181232	0.0253767	0.10424	0.0116241	6.27457	0.293471	3.08467	2.82473	6.67797	1	1	1	1	1	0.0122483	0.588005	0.0790334	0.0928224	0.00976115	0.29817	0.999794	0.999891	0.918198	0.25018
RHOQ	0.206132	1326.53	-655.267	2.04896	0.667751	0.00855161	0.08967	-0.0166469	0.140899	-0.0282757	0.482558	0.00796939	0.179757	0.0267022	0.110081	0.0109752	1.36987	1.06076	0.388665	1.63828	6.63744	1	1	1	1	1	0.241835	0.303043	0.533002	0.200562	0.00998575	0.999993	0.999794	0.999891	0.999993	0.255436
SYNE2	0.720081	2501.39	-1242.7	4.29824	2.92252	-0.0085927	0.183959	0.0134404	0.100569	-0.0267592	0.956677	0.00888348	0.328146	0.0536391	0.218568	0.0103967	12.0315	0.048546	0.062786	0.211716	6.62451	1	1	1	1	1	0.000523084	0.825613	0.802146	0.645426	0.0100585	0.0376419	0.999794	0.999891	0.999993	0.256295
GADD45B	0.531156	2032.26	-1008.13	3.58141	2.3975	-0.0110153	-0.240974	0.0313362	0.0241095	0.0250723	0.00907284	0.00631811	0.00892658	0.00797913	0.00908842	0.0097409	0.239151	726.277	15.4234	7.03722	6.62505	1	1	1	1	1	0.62482	5.77766e-160	8.59156e-05	0.00798329	0.0100554	0.999993	3.55258e-158	0.00350541	0.108014	0.256295
BCL11B	0.962039	915.339	-449.67	0.924323	-0.451907	0.00028284	0.301403	0.0159952	0.100524	-0.0622925	1.0794	0.0170535	0.388312	0.059906	0.246691	0.0242364	6.37363	0.298685	0.0712913	0.166048	6.60597	1	1	1	1	1	0.0115829	0.584708	0.789466	0.683648	0.0101637	0.289505	0.999794	0.999891	0.999993	0.256985
FOS	0.478809	4151.08	-2067.54	9.13479	6.93497	-0.0141655	-0.460278	0.0246572	-0.0294945	0.0300707	0.495926	0.00844186	0.192062	0.0277943	0.113136	0.0117028	0.0622268	1.40233	0.787001	0.0679639	6.60249	1	1	1	1	1	0.80301	0.236334	0.375009	0.794325	0.0101836	0.999993	0.999794	0.999891	0.999993	0.256985
HEPACAM2	3.77916	353.171	-168.586	0.222623	-0.420024	-0.0106935	-0.387456	-0.0191034	-0.168549	0.0196664	0.00785263	0.00694275	0.357935	0.0073555	0.00747138	0.00765142	2.00052	0.271348	6.74522	508.919	6.60644	1	1	1	1	1	0.157245	0.602429	0.00939991	1.09002e-112	0.010161	0.956449	0.999794	0.268412	4.88903e-111	0.256985
PATL2	0.272363	1425.85	-704.926	2.30229	0.796948	0.0028671	0.296362	0.00413216	0.113412	-0.0139136	0.0065931	0.00440127	0.158643	0.00585906	0.0062405	0.00541478	0.0891805	1.52782	0.497391	330.279	6.60261	1	1	1	1	1	0.765222	0.21644	0.480649	8.35749e-74	0.0101829	0.999993	0.999794	0.999891	3.0405e-72	0.256985
IGHV1-69D	1.54989	1740.44	-862.221	2.41697	1.17628	0.0640268	0.23668	0.0266323	0.0321302	-0.0552524	1.13873	0.0157615	0.416835	0.0638259	0.260438	0.0214852	10.2576	0.507506	0.17411	0.0152202	6.61337	1	1	1	1	1	0.0013612	0.476221	0.676484	0.901814	0.0101216	0.0742818	0.999794	0.999891	0.999993	0.256985
NUP210	0.126285	2811.77	-1397.88	5.11365	3.20821	0.00421003	0.0243066	0.00481515	0.0978663	-0.0166978	0.412138	0.00483476	0.145831	0.0231031	0.0941344	0.00650453	2.38452	0.831141	0.0434388	1.08086	6.59005	1	1	1	1	1	0.122543	0.361943	0.834901	0.298505	0.010255	0.878459	0.999794	0.999891	0.999993	0.257353
ATP8B2	0.347952	1660.6	-822.298	2.56978	1.22973	0.00589261	0.0677013	0.00148973	0.123339	-0.0306704	0.585068	0.00860264	0.213414	0.0326387	0.133624	0.0119478	2.86122	1.13194	0.00208328	0.851983	6.58967	1	1	1	1	1	0.0907384	0.287363	0.963595	0.355992	0.0102572	0.78725	0.999794	0.999891	0.999993	0.257353
IGLV3-25	2.22822	2442.68	-1213.34	3.88161	2.32135	0.0785923	0.961116	0.0189462	0.0455249	-0.0803355	1.51939	0.022956	0.565147	0.0853835	0.348315	0.031293	5.13521	0.227378	0.0492378	0.0170826	6.59056	1	1	1	1	1	0.0234453	0.633475	0.824395	0.896012	0.0102521	0.416526	0.999794	0.999891	0.999993	0.257353
IL7R	0.566421	1746.35	-865.177	2.62916	1.3833	-0.0011417	0.216431	-0.0119606	0.143356	-0.0376039	0.719794	0.0109056	0.263752	0.0403328	0.164496	0.0146684	9.0552	0.190955	0.0879405	0.759486	6.57206	1	1	1	1	1	0.00261949	0.662123	0.766812	0.383489	0.0103592	0.120801	0.999794	0.999891	0.999993	0.259416
CYP19A1	1.80143	242.289	-113.145	0.140875	0.226608	-0.0261286	0.24188	0.135948	-0.574475	-0.0194522	0.00814545	0.00732957	0.00815131	0.00746252	0.00771778	0.00759141	14.0883	880.164	331.875	5540.61	6.56585	1	1	1	1	1	0.000174429	2.01383e-193	3.75301e-74	0	0.0103954	0.0161378	1.31876e-191	1.82049e-71	0	0.259826
MLLT1	0.267898	883.744	-433.872	1.18312	0.899764	0.00333006	0.24507	0.0480688	-0.133776	-0.0393999	0.459735	0.0105478	0.197228	0.0247511	0.103128	0.0153802	3.97076	0.277429	3.77169	1.6827	6.56242	1	1	1	1	1	0.0462969	0.598392	0.0521268	0.194566	0.0104154	0.587721	0.999794	0.999891	0.999993	0.25983
G3BP1	0.143296	1505.88	-744.941	2.66047	1.16143	0.0111501	0.100976	-0.0130633	0.128952	-0.0230377	0.444822	0.00641609	0.163625	0.0248622	0.101505	0.009006	0.0161895	0.517449	0.276076	1.61391	6.54356	1	1	1	1	1	0.898752	0.471932	0.599284	0.203943	0.0105264	0.999993	0.999794	0.999891	0.999993	0.262101
ATF6B	0.0734614	1567.84	-775.919	2.56835	1.68452	0.00319602	-0.0583904	0.000496029	0.0194906	-0.011484	0.00571541	0.00360362	0.145245	0.00522046	0.00545483	0.0044947	0.0281185	0.738524	0.00902813	12.767	6.52811	1	1	1	1	1	0.866831	0.390134	0.924302	0.000352793	0.0106183	0.999993	0.999794	0.999891	0.0051916	0.263885
TRERF1	0.248148	1146.32	-565.158	1.55985	0.676162	-0.002254	0.178143	0.0310401	0.0124421	-0.0343868	0.582562	0.00952757	0.216188	0.0321906	0.132746	0.013463	8.47626	0.289369	0.929797	0.0087851	6.52378	1	1	1	1	1	0.00359811	0.590625	0.334916	0.925325	0.0106441	0.148658	0.999794	0.999891	0.999993	0.264027
GK5	0.214487	1016.98	-500.491	1.25419	0.755914	-0.00105923	0.00283753	0.00362544	-0.0420546	-0.0168466	0.00769793	0.00547843	0.230456	0.00717507	0.00749398	0.00660167	1.01964	0.263749	0.255311	31.492	6.51206	1	1	1	1	1	0.312603	0.607556	0.61336	2.0026e-08	0.0107145	0.999993	0.999794	0.999891	3.35826e-07	0.26527
ST6GAL1	0.173875	2016.79	-1000.39	3.54165	2.16188	0.00567066	0.131677	0.00383457	0.0699567	-0.0191871	0.431458	0.00556578	0.154563	0.0242259	0.0986695	0.00752565	0.913374	0.0756683	0.0250538	0.502681	6.50025	1	1	1	1	1	0.339221	0.783256	0.874233	0.478324	0.0107859	0.999993	0.999794	0.999891	0.999993	0.266534
CPSF6	0.0403781	2630.2	-1307.1	4.84336	3.1118	0.00498904	0.0762807	0.00167543	0.0569113	-0.0111736	0.271815	0.00326086	0.09629	0.0152638	0.0621837	0.00438937	0.296602	0.064321	0.0120483	0.837614	6.48014	1	1	1	1	1	0.58602	0.799792	0.912596	0.36008	0.0109086	0.999993	0.999794	0.999891	0.999993	0.269059
IGLC3	1.42389	3199.76	-1591.88	6.01197	5.02353	0.0507662	0.851314	0.0602369	-0.204207	-0.0397039	1.1206	0.0112603	0.382644	0.0628946	0.254742	0.0156072	14.3505	2.06921	0.917273	0.642602	6.47168	1	1	1	1	1	0.000151738	0.150299	0.338192	0.42277	0.0109607	0.0144008	0.999794	0.999891	0.999993	0.269835
PDS5A	0.09153	2064.05	-1024.02	3.68595	2.21373	0.00496519	-0.0190489	0.00671689	0.076245	-0.0165629	0.357904	0.00476866	0.12882	0.0199953	0.0817052	0.00652106	1.45207	2.01695	0.112844	0.870812	6.45112	1	1	1	1	1	0.228196	0.155552	0.736929	0.350731	0.0110882	0.999993	0.999794	0.999891	0.999993	0.272463
ETV6	0.158896	1782.04	-883.022	3.27539	2.08848	0.00288635	-0.0424126	0.0112132	0.0383002	-0.0124131	0.00694404	0.00384194	0.121951	0.00565747	0.00637859	0.00489242	0.191748	0.723001	3.92841	36.0539	6.43743	1	1	1	1	1	0.661466	0.395161	0.0474769	1.91939e-09	0.011174	0.999993	0.999794	0.994888	3.32517e-08	0.273545
MIA3	0.076692	1903.19	-943.595	3.50834	2.06601	0.00249759	0.0606244	0.0067986	0.0715512	-0.0166102	0.356964	0.0047788	0.128953	0.020013	0.0816408	0.00654504	3.82581	0.526596	0.115402	0.768103	6.44057	1	1	1	1	1	0.0504688	0.468042	0.734076	0.380805	0.0111543	0.612239	0.999794	0.999891	0.999993	0.273545
SEC23IP	0.045285	1639.66	-811.828	3.20055	1.65247	0.00975876	0.0419225	-0.00239378	0.0996111	-0.0158363	0.297663	0.00446393	0.110737	0.0165387	0.0678119	0.00624766	0.281054	1.11823	0.0209489	2.15776	6.42495	1	1	1	1	1	0.596011	0.290301	0.884918	0.141852	0.0112528	0.999993	0.999794	0.999891	0.999993	0.274959
FAR1	0.152682	1734.32	-859.162	3.34649	2.10155	0.00720976	0.110249	-0.00529412	0.0480303	-0.0136888	0.0148227	0.00450238	0.0145302	0.00745459	0.0109305	0.00540329	0.00170495	54.9025	0.50436	19.3086	6.41821	1	1	1	1	1	0.967064	1.26657e-13	0.47759	1.11203e-05	0.0112956	0.999993	3.99717e-12	0.999891	0.000173178	0.275491
NCAM1	0.710405	548.225	-266.112	0.490258	-0.672771	0.00414614	0.161192	0.0621814	-0.0849387	-0.0552127	0.00616003	0.00559755	0.286442	0.00583939	0.00603106	0.0218031	0.00389529	0.829236	113.393	198.347	6.41271	1	1	1	1	1	0.950235	0.362493	1.76997e-26	4.79352e-45	0.0113306	0.999993	0.999794	2.39448e-24	1.42683e-43	0.275832
SEL1L3	0.21002	1785.84	-884.92	3.13314	1.59748	0.0146051	0.201686	0.0105886	0.0814587	-0.0232049	0.496523	0.00675003	0.179651	0.0277567	0.113399	0.00917022	0.195429	0.000810501	0.145526	0.516012	6.40324	1	1	1	1	1	0.658436	0.977288	0.702848	0.472548	0.0113912	0.999993	0.999794	0.999891	0.999993	0.276792
DOCK9	0.486259	658.131	-321.065	0.659425	-1.07417	0.0107297	0.446492	0.0116268	0.0977756	-0.056107	0.815964	0.0150357	0.30641	0.0444831	0.185166	0.0221861	1.90049	0.000862161	0.068317	0.27883	6.39547	1	1	1	1	1	0.168023	0.976575	0.793803	0.597469	0.0114412	0.97935	0.999794	0.999891	0.999993	0.277491
ELMOD2	0.0954332	1691.61	-837.804	3.52644	2.14344	0.0112054	0.209001	0.000247532	0.0381579	-0.0164504	0.158545	0.00467781	0.105162	0.00912764	0.0311563	0.006511	0.784899	0.4189	0.00073544	1.49995	6.38348	1	1	1	1	1	0.375647	0.517486	0.978365	0.220679	0.0115188	0.999993	0.999794	0.999891	0.999993	0.278856
CCDC82	0.0826017	1167.81	-575.905	2.12828	0.763052	0.00809637	0.22762	-0.015862	0.109981	-0.0233127	0.339451	0.0065042	0.134593	0.018803	0.0773146	0.00922963	0.598532	0.0343342	0.711635	2.02355	6.37993	1	1	1	1	1	0.439139	0.852998	0.398902	0.154876	0.0115418	0.999993	0.999794	0.999891	0.999993	0.278898
ASXL1	0.130125	1681.25	-832.627	2.87154	1.71484	0.00188712	0.0282685	0.0112859	0.0497458	-0.0158144	0.00508882	0.00372583	0.0050804	0.00437891	0.00482183	0.00626629	1.31648	30.4994	6.64265	106.436	6.36918	1	1	1	1	1	0.251225	3.33974e-08	0.00995655	5.91745e-25	0.0116119	0.999993	9.40659e-07	0.282253	1.38148e-23	0.280077
THOC2	0.0976346	1746.17	-865.084	3.2116	1.90255	0.00649363	0.0609839	0.000635634	0.0644392	-0.0184092	0.416697	0.00531495	0.149202	0.023309	0.0951414	0.00730227	0.81023	0.542638	0.000743645	0.458734	6.35557	1	1	1	1	1	0.368052	0.461342	0.978245	0.498216	0.0117013	0.999993	0.999794	0.999891	0.999993	0.281714
SIPA1L1	0.237963	1800.66	-892.328	2.97981	1.74444	0.0040561	0.0631362	-0.00412356	0.083173	-0.015578	0.00455096	0.00349167	0.0045408	0.00429163	0.00442931	0.00618133	0.131913	192.408	0.923211	352.608	6.35129	1	1	1	1	1	0.716457	9.47829e-44	0.336633	1.14614e-78	0.0117296	0.999993	3.83139e-42	0.999891	4.33844e-77	0.281876
DICER1	0.241384	3042.76	-1513.38	6.12302	4.61105	0.00110653	0.0426818	0.0269928	-0.0397991	-0.021123	0.519264	0.00640778	0.185139	0.0290499	0.118436	0.00840162	7.09635	0.700713	0.863387	0.112922	6.321	1	1	1	1	1	0.00772409	0.402544	0.352793	0.736841	0.0119316	0.227331	0.999794	0.999891	0.999993	0.286142
TCF12	0.11218	1880.81	-932.407	3.19048	2.00678	0.00526591	0.0289593	0.00564116	0.0490882	-0.0189999	0.434469	0.00558879	0.155169	0.0242861	0.0992948	0.00755886	1.87192	0.929204	0.0539534	0.2444	6.31816	1	1	1	1	1	0.171255	0.33507	0.816322	0.621046	0.0119508	0.980731	0.999794	0.999891	0.999993	0.286142
EPRS1	0.063842	1418.37	-701.186	2.64996	1.18718	0.0116041	0.0816647	-0.0033738	0.10229	-0.0187262	0.347273	0.0053193	0.124889	0.0188068	0.0772883	0.00745445	0.356515	0.616613	0.0321816	1.75163	6.31053	1	1	1	1	1	0.550448	0.432309	0.85763	0.185672	0.0120023	0.999993	0.999794	0.999891	0.999993	0.28685
SBF1	0.0778095	1776.85	-880.424	3.27611	1.77123	0.00907766	0.0385524	0.00543091	0.0860437	-0.016937	0.335935	0.00484119	0.123199	0.0187125	0.0766195	0.00675594	0.0106196	1.07986	0.0842327	1.26113	6.28494	1	1	1	1	1	0.917922	0.298729	0.771641	0.261437	0.0121768	0.999993	0.999794	0.999891	0.999993	0.290491
CUL3	0.0843409	1430.74	-707.371	2.57929	1.43459	0.00924344	0.174483	-0.00237956	0.0470203	-0.0200829	0.332905	0.00582696	0.127894	0.018449	0.0758862	0.00802901	0.115814	0.00175813	0.0166358	0.383924	6.25645	1	1	1	1	1	0.733619	0.966554	0.897373	0.535511	0.0123742	0.999993	0.999794	0.999891	0.999993	0.292669
LPXN	0.129893	2277.64	-1130.82	4.20169	2.40276	0.00404738	0.0383683	0.00342576	0.12075	-0.0171639	0.333182	0.00504644	0.123707	0.0186667	0.0761379	0.00686948	2.08727	1.1179	0.0336805	2.51518	6.2429	1	1	1	1	1	0.148531	0.290372	0.854388	0.112754	0.0124692	0.943459	0.999794	0.999891	0.999993	0.292669
SENP6	0.0433573	1944.89	-964.446	3.63138	2.24782	0.00896968	0.0536367	-0.00578115	0.0568427	-0.0142572	0.368882	0.00417607	0.130255	0.0207091	0.0843363	0.00569882	0.212175	0.368858	0.0779303	0.454276	6.25891	1	1	1	1	1	0.645068	0.543628	0.780122	0.500311	0.0123571	0.999993	0.999794	0.999891	0.999993	0.292669
WDR33	0.0881069	1677.95	-830.974	2.85105	1.6242	0.0026376	0.0703458	0.000358067	0.0715379	-0.0192679	0.422672	0.00560401	0.15136	0.0236324	0.0966484	0.00770809	3.89906	0.479092	0.00022957	0.547876	6.24851	1	1	1	1	1	0.0483131	0.488834	0.987911	0.459187	0.0124298	0.599485	0.999794	0.999891	0.999993	0.292669
TTC14	0.101909	1556.74	-770.368	2.64437	1.47889	-0.00143108	0.0527262	-0.00444383	0.0804397	-0.0161006	0.00850678	0.00443726	0.00849409	0.00617951	0.00765621	0.00644108	4.21526	37.7274	0.517139	110.386	6.24839	1	1	1	1	1	0.040062	8.13548e-10	0.472065	8.06598e-26	0.0124306	0.543159	2.37306e-08	0.999891	1.90343e-24	0.292669
HPGD	0.594822	1040.97	-512.485	1.29575	1.33412	-0.0134487	0.00526116	0.0845762	-0.219872	-0.00832932	0.00331804	0.00321106	0.0033162	0.00325219	0.0032976	0.00333324	26.7735	2.50032	676.309	4445.74	6.24432	1	1	1	1	1	2.28756e-07	0.113823	4.24327e-149	0	0.0124592	3.79242e-05	0.999794	6.94677e-146	0	0.292669
SIN3A	0.290904	1451.88	-717.942	2.08053	1.10331	0.0022176	0.0515451	0.00982061	0.0616175	-0.030579	0.619912	0.00895072	0.223498	0.0345278	0.141699	0.0122301	5.45061	1.08059	0.0808981	0.189094	6.25152	1	1	1	1	1	0.0195615	0.298565	0.776084	0.663672	0.0124087	0.382126	0.999794	0.999891	0.999993	0.292669
THEMIS	0.52945	1095.08	-539.542	1.44587	-0.324832	0.00771641	0.336164	-0.0298204	0.21795	-0.0416132	0.718041	0.0114618	0.267647	0.0400947	0.163594	0.0166315	2.19852	0.00377294	0.553162	1.77492	6.26038	1	1	1	1	1	0.138143	0.951021	0.457029	0.182775	0.0123468	0.922151	0.999794	0.999891	0.999993	0.292669
SEMA4D	0.146193	3151.29	-1567.65	6.33054	4.32359	0.000648599	0.169377	0.0080117	0.0381623	-0.0165757	0.384296	0.00492903	0.138668	0.0215326	0.087786	0.00663143	6.60415	0.0308189	0.138438	0.188981	6.24782	1	1	1	1	1	0.0101741	0.860645	0.709839	0.663766	0.0124346	0.271168	0.999794	0.999891	0.999993	0.292669
RRN3	0.086981	1065.95	-524.973	1.75517	0.391613	0.00908934	0.149434	-0.00949328	0.11552	-0.026247	0.400754	0.00728431	0.154673	0.0219453	0.0910775	0.0105294	0.461172	0.443012	0.187132	1.60875	6.21371	1	1	1	1	1	0.497077	0.505672	0.665314	0.204668	0.0126764	0.999993	0.999794	0.999891	0.999993	0.293355
KLRG1	0.522186	1136.53	-560.264	1.52319	0.131714	0.0034526	0.407317	-0.0296959	0.155938	-0.0329424	0.00948074	0.00662074	0.202924	0.00801377	0.00915357	0.0132096	0.717491	0.816531	13.7316	290.216	6.21918	1	1	1	1	1	0.396968	0.366196	0.000210882	4.46202e-65	0.0126373	0.999993	0.999794	0.00798243	1.52982e-63	0.293355
FOXO1	0.21206	2059.94	-1021.97	3.77545	2.35816	0.00302076	0.175259	0.00502192	0.0609088	-0.0167116	0.124963	0.00535332	0.184191	0.00893704	0.0106279	0.00670628	1.29185	0.00616655	0.315756	32.845	6.20974	1	1	1	1	1	0.255707	0.937409	0.574169	9.98073e-09	0.012705	0.999993	0.999794	0.999891	1.68886e-07	0.293355
CCAR2	0.0550522	1817.66	-900.83	3.36521	1.9003	0.00750741	0.104405	-0.000339452	0.0793782	-0.0155796	0.353079	0.00454816	0.126677	0.0197329	0.0806396	0.00624041	0.0629209	0.0838024	0.000295919	0.96896	6.23287	1	1	1	1	1	0.801937	0.772209	0.986275	0.32494	0.01254	0.999993	0.999794	0.999891	0.999993	0.293355
CX3CR1	0.750039	2602.96	-1293.48	4.55303	3.07422	-0.00448151	0.0420717	0.00249198	0.141521	-0.030312	0.0189022	0.0102572	0.235094	0.0137694	0.0178853	0.0121664	7.12406	0.485721	0.0327536	62.6109	6.2073	1	1	1	1	1	0.00760563	0.485842	0.856384	2.51862e-15	0.0127224	0.225364	0.999794	0.999891	4.96782e-14	0.293355
ZNF608	1.68085	393.693	-188.847	0.272984	-2.80272	0.0180179	0.428919	-0.0486506	0.217376	-0.0112213	0.00460555	0.00438733	0.00460454	0.00452717	0.0045793	0.00449571	15.8537	8676.29	115.484	2253.33	6.23007	1	1	1	1	1	6.84332e-05	0	6.16551e-27	0	0.0125599	0.00717016	0	8.77714e-25	0	0.293355
OPLAH	0.602188	793.657	-388.829	0.95367	0.992063	0.0057586	0.149542	0.0624885	-0.246945	-0.0157076	0.00740183	0.00554153	0.00741723	0.00642752	0.00697495	0.00630252	0.141926	405.347	94.5179	1253.49	6.21139	1	1	1	1	1	0.706374	3.77646e-90	2.42888e-22	1.44952e-274	0.0126931	0.999993	1.93962e-88	2.79044e-20	1.18652e-272	0.293355
KREMEN1	1.05346	1302.35	-643.174	1.67348	1.37602	0.0184412	0.796908	0.03682	-0.163627	-0.0251901	0.0131702	0.00797872	0.242281	0.0111531	0.0123456	0.0101035	2.26287	6.83529	10.8989	175.665	6.2161	1	1	1	1	1	0.132508	0.00893744	0.000962238	4.28538e-40	0.0126594	0.89893	0.197726	0.0325644	1.19163e-38	0.293355
MAML2	0.748605	1928.02	-956.01	2.82933	1.836	0.00256911	-0.00494932	0.0300092	0.0752325	-0.0434948	0.955044	0.0135587	0.34272	0.0535483	0.218354	0.017446	7.81503	1.42486	0.314063	0.11871	6.21561	1	1	1	1	1	0.00518134	0.232605	0.575198	0.730438	0.0126629	0.18193	0.999794	0.999891	0.999993	0.293355
JPX	0.947651	402.836	-193.418	0.253468	-2.02311	0.00918995	0.289544	-0.00796681	0.0717425	-0.095854	1.59876	0.0248152	0.566149	0.0881548	0.366503	0.0384606	2.65251	0.500823	0.00816727	0.0383175	6.2114	1	1	1	1	1	0.103386	0.479139	0.927991	0.844807	0.0126931	0.822632	0.999794	0.999891	0.999993	0.293355
CSRNP1	0.426972	3167.34	-1575.67	6.63591	4.57457	-0.0122947	-0.355826	0.0272627	0.0437857	0.0287749	0.559762	0.00859672	0.209776	0.0313438	0.127917	0.0115534	0.456983	0.2818	0.756546	0.117168	6.20312	1	1	1	1	1	0.499037	0.595524	0.384412	0.732127	0.0127525	0.999993	0.999794	0.999891	0.999993	0.293532
EXOC4	0.142418	1935.16	-959.581	3.41527	2.50914	0.00621828	-0.0375059	0.0114918	-0.0132535	-0.0178903	0.527142	0.00537576	0.183355	0.0295549	0.120453	0.0071922	0.474053	1.27231	0.151187	0.0121067	6.18746	1	1	1	1	1	0.491128	0.259334	0.697403	0.912385	0.0128658	0.999993	0.999794	0.999891	0.999993	0.295621
TGFBR3	0.589092	1267.81	-625.903	1.69868	0.297168	0.00698971	0.410477	0.0124387	0.111895	-0.0392404	0.705737	0.0112092	0.263408	0.038951	0.160386	0.0157816	2.65814	0.100671	0.10198	0.486727	6.18252	1	1	1	1	1	0.103021	0.751026	0.749466	0.485391	0.0129018	0.822632	0.999794	0.999891	0.999993	0.295928
EHMT1	0.101704	2856.61	-1420.31	5.35181	3.62509	0.00211744	-0.00194157	0.00418875	0.0506606	-0.0145618	0.436215	0.00444751	0.151553	0.0244999	0.0997121	0.0058674	4.51615	0.803821	0.0292307	0.258134	6.15936	1	1	1	1	1	0.0335764	0.369953	0.864247	0.611405	0.0130718	0.496332	0.999794	0.999891	0.999993	0.299304
AKNA	0.619233	2301.71	-1142.85	3.81854	3.01284	0.00297732	0.0437573	0.0196294	0.00333337	-0.0341119	0.940681	0.0100621	0.330386	0.0527408	0.214896	0.0137527	4.98057	0.67615	0.138522	0.000240607	6.1523	1	1	1	1	1	0.0256336	0.410915	0.709754	0.987624	0.0131242	0.434874	0.999794	0.999891	0.999993	0.299977
XBP1	0.196525	2822.07	-1403.04	5.76946	3.59319	0.0132323	0.169023	0.0064912	0.0797557	-0.0198369	0.452847	0.00593678	0.164364	0.0254071	0.103516	0.00800267	0.34067	0.00435981	0.0652736	0.59362	6.14439	1	1	1	1	1	0.559442	0.947355	0.798347	0.441023	0.013183	0.999993	0.999794	0.999891	0.999993	0.300797
APBB1IP	0.151887	2605.87	-1294.93	5.52441	3.9559	0.00591327	0.170116	0.0246602	-0.0378591	-0.016532	0.317537	0.00491962	0.120039	0.0176805	0.0723247	0.00667291	0.835062	0.0398365	1.94537	0.274011	6.13792	1	1	1	1	1	0.360813	0.841801	0.163086	0.600654	0.0132312	0.999993	0.999794	0.999891	0.999993	0.301373
SSR1	0.0649149	3018.84	-1501.42	5.95202	3.75147	0.00856336	0.0328964	0.0047787	0.0756529	-0.0116569	0.302554	0.00349774	0.1074	0.016945	0.0690823	0.00471109	0.841903	0.519042	0.079531	1.19927	6.12239	1	1	1	1	1	0.358853	0.471251	0.777934	0.273467	0.013348	0.999993	0.999794	0.999891	0.999993	0.303082
PRKACB	0.263709	1581.27	-782.637	2.56843	1.07699	0.0042847	0.182644	-0.0175435	0.153033	-0.0270742	0.555355	0.00788941	0.202598	0.0311309	0.126917	0.0109434	3.28557	0.0791184	0.317577	1.45389	6.12083	1	1	1	1	1	0.0698913	0.778496	0.573068	0.227905	0.0133598	0.701795	0.999794	0.999891	0.999993	0.303082
PTPRJ	0.278432	2174.91	-1079.46	3.82224	3.21681	-0.00329562	0.0263194	0.0319859	-0.0861264	-0.0153067	0.0097363	0.00495105	0.154991	0.00839041	0.00962069	0.00618802	5.82889	0.227398	14.5329	80.142	6.11873	1	1	1	1	1	0.015765	0.63346	0.000137735	3.48449e-19	0.0133757	0.343552	0.999794	0.00541717	7.49366e-18	0.303082
ZFC3H1	0.315145	1378.02	-681.008	1.91015	0.954262	0.00318374	0.0949847	0.00104084	0.0655656	-0.0319381	0.677138	0.00961693	0.242774	0.037742	0.154626	0.0129302	5.13313	0.61712	0.000760528	0.1798	6.10113	1	1	1	1	1	0.0234733	0.43212	0.977999	0.671546	0.0135095	0.416526	0.999794	0.999891	0.999993	0.305059
SNX30	0.198432	1084.91	-534.454	1.50481	0.403938	0.0145149	-0.0702227	-0.00895854	0.0850776	-0.0319955	0.600496	0.00904715	0.220708	0.0330577	0.136689	0.0129525	0.0306795	3.42756	0.0734395	0.387404	6.10203	1	1	1	1	1	0.860957	0.0641169	0.786393	0.533667	0.0135027	0.999993	0.952086	0.999891	0.999993	0.305059
ZBTB38	0.250841	1590.83	-787.417	2.47534	1.34966	-0.00200524	0.144329	0.00499174	0.0792316	-0.0268593	0.579512	0.00789116	0.208372	0.0323797	0.132407	0.0108767	8.95427	0.19247	0.0237661	0.358073	6.09806	1	1	1	1	1	0.00276822	0.660868	0.877481	0.549578	0.013533	0.125133	0.999794	0.999891	0.999993	0.305064
ELAC2	0.0544623	1276.11	-630.054	2.49742	1.1511	0.00703467	0.0875448	-0.00643436	0.0886688	-0.0118677	0.00841176	0.00388709	0.00841132	0.00546903	0.00712898	0.00480744	0.335214	106.407	1.38417	154.699	6.0941	1	1	1	1	1	0.562605	6.00425e-25	0.239392	1.62924e-35	0.0135634	0.999993	2.14272e-23	0.999891	4.30205e-34	0.305224
MTOR	0.266482	1445.99	-714.993	2.0494	1.03011	0.00539543	0.026245	0.0104734	0.0633388	-0.0294253	0.632116	0.0087715	0.226264	0.0351739	0.144393	0.0119273	3.17159	1.21408	0.0886618	0.19242	6.08634	1	1	1	1	1	0.0749296	0.270527	0.765885	0.66091	0.0136231	0.726247	0.999794	0.999891	0.999993	0.30604
SMARCA2	0.138457	2241.45	-1112.72	3.99701	2.90299	0.000505822	0.128829	0.0222288	-0.0199819	-0.0173748	0.473834	0.00529493	0.166098	0.0265705	0.108313	0.00705488	6.1597	0.0203693	0.699895	0.0340339	6.06538	1	1	1	1	1	0.0130693	0.886511	0.402819	0.853635	0.0137857	0.306206	0.999794	0.999891	0.999993	0.309163
TRAPPC8	0.119401	1427.95	-705.975	2.47629	1.36284	0.00923942	0.10656	-0.00279149	0.0543497	-0.0213903	0.373268	0.00625206	0.142083	0.0207029	0.085103	0.00868787	0.187081	0.495243	0.0181806	0.407854	6.06188	1	1	1	1	1	0.665357	0.481598	0.892742	0.523061	0.0138131	0.999993	0.999794	0.999891	0.999993	0.309248
WASHC4	0.105222	2152.94	-1068.47	3.94845	2.53673	0.0101917	-0.0145222	-0.018157	0.0768237	-0.0165283	0.435859	0.00502032	0.154353	0.0243834	0.0994667	0.00671642	0.0812944	1.26552	0.554497	0.596535	6.05594	1	1	1	1	1	0.775551	0.260609	0.456486	0.439903	0.0138596	0.999993	0.999794	0.999891	0.999993	0.30976
PXN	0.148702	2725.59	-1354.8	5.69027	3.882	0.00940785	0.14536	0.016779	0.00644823	-0.0161783	0.281613	0.00481976	0.109353	0.0156992	0.0642413	0.00658142	0.0484614	0.000328732	1.1423	0.0100752	6.04262	1	1	1	1	1	0.825762	0.985534	0.285167	0.920047	0.0139645	0.999993	0.999794	0.999891	0.999993	0.311573
CD81	0.24261	2935.96	-1459.98	5.697	3.63583	0.00798192	0.179919	0.00496731	0.0878801	-0.0206504	0.472457	0.00628606	0.170606	0.0264547	0.107877	0.00841257	0.588895	0.00012793	0.0352562	0.663631	6.02559	1	1	1	1	1	0.442847	0.990976	0.85106	0.415281	0.0140999	0.999993	0.999794	0.999891	0.999993	0.314059
FYCO1	0.510707	1176.56	-580.278	1.37658	0.297938	0.00733431	0.0877536	0.00575366	0.0837939	-0.0413927	0.878927	0.012493	0.314071	0.0488016	0.200764	0.0169084	3.31902	0.826567	0.0139002	0.174202	5.99298	1	1	1	1	1	0.0684828	0.363267	0.906148	0.676404	0.0143629	0.69908	0.999794	0.999891	0.999993	0.319373
ADAM19	0.393628	2638.73	-1311.36	4.7871	3.66883	0.00748746	0.0620408	0.0214103	-0.0215103	-0.0260935	0.633597	0.00786093	0.227265	0.0354536	0.144654	0.0106892	1.55656	0.657472	0.364692	0.0221122	5.95902	1	1	1	1	1	0.212169	0.417454	0.545912	0.881789	0.0146422	0.999993	0.999794	0.999891	0.999993	0.325032
CASZ1	0.382836	659.629	-321.815	0.698916	-0.0350135	-0.0164131	0.00526153	0.0263721	-0.0532697	-0.006992	0.00294918	0.00279643	0.00294828	0.00289042	0.00292872	0.00286738	36.1644	3.16412	83.2468	330.83	5.94612	1	1	1	1	1	1.81355e-09	0.0752732	7.24213e-20	6.3399e-74	0.0147497	4.02577e-07	0.999794	7.71139e-18	2.31938e-72	0.326864
UBE4A	0.213976	1442.37	-713.187	2.18534	1.09006	0.00663187	0.0590529	0.0107843	0.0606033	-0.0263768	0.553563	0.00790069	0.200998	0.0306904	0.126164	0.0108217	1.92105	0.898774	0.123474	0.230739	5.94095	1	1	1	1	1	0.165741	0.343111	0.725296	0.630977	0.014793	0.976268	0.999794	0.999891	0.999993	0.32727
USP3	0.251196	1635.46	-809.728	2.68113	1.56137	0.00818964	0.0296841	0.00527722	0.0591827	-0.0256379	0.55076	0.00786388	0.200327	0.0306218	0.125554	0.010525	1.38728	1.15601	0.0296995	0.222191	5.9337	1	1	1	1	1	0.238865	0.282295	0.863174	0.637376	0.014854	0.999993	0.999794	0.999891	0.999993	0.328065
ZFAND6	0.0618981	1808.55	-896.273	3.997	2.46839	0.00364645	0.184013	-0.00596233	0.057075	-0.0135776	0.211874	0.00405338	0.0842313	0.0117874	0.0482934	0.00557969	1.62165	0.846143	0.255856	1.39674	5.92146	1	1	1	1	1	0.202862	0.357646	0.612982	0.23727	0.0149576	0.999993	0.999794	0.999891	0.999993	0.32814
SP4	0.419301	743.76	-363.88	0.796264	-0.606589	0.00827345	0.222106	0.0161682	0.0625608	-0.0480071	0.804534	0.0132116	0.296121	0.0438668	0.18263	0.019721	1.8725	0.444548	0.135848	0.117343	5.9259	1	1	1	1	1	0.171189	0.504936	0.712444	0.731934	0.0149199	0.980731	0.999794	0.999891	0.999993	0.32814
RO60	0.172172	1690.94	-837.468	3.24751	2.00201	0.008066	0.0987423	0.000190188	0.0407482	-0.0161095	0.0048975	0.00480214	0.133294	0.00470605	0.00498944	0.00661685	0.343718	0.026164	0.00163325	66.6979	5.9274	1	1	1	1	1	0.557691	0.871501	0.967763	3.1647e-16	0.0149072	0.999993	0.999794	0.999891	6.41612e-15	0.32814
DIAPH1	0.0913252	3245.26	-1614.63	6.30211	4.22035	0.00438152	-0.0299961	0.00226522	0.0595423	-0.0128328	0.335627	0.00391808	0.119014	0.0187897	0.0766072	0.00527328	1.05851	1.70158	0.014534	0.604103	5.9222	1	1	1	1	1	0.303556	0.192081	0.904042	0.437017	0.0149513	0.999993	0.999794	0.999891	0.999993	0.32814
AREG	1.14181	1187.04	-585.518	1.40147	1.8164	-0.026589	-0.952252	0.0533025	-0.17283	0.0516028	0.927342	0.0159445	0.357106	0.0513942	0.211342	0.0212207	0.0648967	2.60099	1.07564	0.668751	5.91324	1	1	1	1	1	0.798918	0.106797	0.299674	0.413488	0.0150275	0.999993	0.999794	0.999891	0.999993	0.329122
KNDC1	1.35995	225.713	-104.856	0.141237	-2.9495	-0.00143428	0.516034	0.00140798	0.142484	-0.0465883	0.023557	0.0236981	0.0233419	0.0175861	0.0208756	0.0191662	1.17148	500.205	0.00640998	46.5858	5.90857	1	1	1	1	1	0.279097	8.57952e-111	0.936188	8.76947e-12	0.0150674	0.999993	4.64322e-109	0.999891	1.61994e-10	0.329446
CASP2	0.17664	1213.01	-598.503	1.89682	0.948545	0.00646859	0.0788149	0.00252121	0.0404822	-0.0270548	0.507248	0.00790307	0.188001	0.0280561	0.115577	0.0111561	1.64937	0.90724	0.0080754	0.122682	5.8812	1	1	1	1	1	0.199045	0.340848	0.928396	0.726143	0.0153034	0.999993	0.999794	0.999891	0.999993	0.333842
PPHLN1	0.0271028	1599.25	-791.624	2.69402	1.56542	0.00799315	0.0682084	-0.00717823	0.0503306	-0.0174152	0.467644	0.00515413	0.164146	0.0262986	0.107052	0.00718231	0.0744758	0.307251	0.0745019	0.221041	5.87935	1	1	1	1	1	0.784928	0.579372	0.784891	0.638248	0.0153195	0.999993	0.999794	0.999891	0.999993	0.333842
GPR171	0.426234	558.944	-271.472	0.619512	-1.50694	0.0106622	0.430867	-0.0409047	0.222672	-0.0561603	0.682699	0.0147256	0.277529	0.0366718	0.153541	0.0231781	1.17904	0.0178826	1.24418	2.10321	5.87089	1	1	1	1	1	0.277551	0.893619	0.264667	0.14699	0.0153932	0.999993	0.999794	0.999891	0.999993	0.334361
ZFP90	0.132982	937.95	-460.975	1.45068	-0.00863619	0.00604213	0.189973	-0.0110066	0.135934	-0.0307957	0.46408	0.0086237	0.179494	0.0254603	0.105251	0.0127099	1.71286	0.254712	0.186887	1.66804	5.87076	1	1	1	1	1	0.190614	0.613776	0.66552	0.196521	0.0153944	0.999993	0.999794	0.999891	0.999993	0.334361
C2CD5	0.13031	908.133	-446.066	1.36528	0.0473097	0.00998385	0.188487	-0.00676576	0.101484	-0.0309165	0.431638	0.00873529	0.173374	0.0232913	0.0974923	0.0127694	0.521921	0.401716	0.0843815	1.08358	5.86188	1	1	1	1	1	0.470023	0.526205	0.771445	0.297899	0.0154723	0.999993	0.999794	0.999891	0.999993	0.33439
BMAL1	0.135526	1585.65	-784.823	2.80895	1.52944	0.00259619	0.150843	0.00405006	0.0741352	-0.0204954	0.356804	0.00618063	0.136257	0.0198282	0.0814146	0.00846484	3.94959	0.0594961	0.0417212	0.829171	5.86239	1	1	1	1	1	0.0468828	0.807294	0.838152	0.362512	0.0154678	0.590007	0.999794	0.999891	0.999993	0.33439
BROX	0.0792858	1435.45	-709.723	2.94965	1.6809	0.00994166	0.0536761	0.00522978	0.0452514	-0.0175589	0.265251	0.00509898	0.106811	0.0145154	0.0600769	0.00725085	0.116116	1.60806	0.12981	0.567347	5.86432	1	1	1	1	1	0.733286	0.204765	0.718629	0.451315	0.0154508	0.999993	0.999794	0.999891	0.999993	0.33439
RBM28	0.133314	1756.47	-870.233	3.10054	1.68394	0.00255727	-0.0232802	-0.00740533	0.112052	-0.0158529	0.472224	0.00481527	0.163578	0.0264521	0.107944	0.00655721	0.804609	1.15876	0.0783735	1.07756	5.84496	1	1	1	1	1	0.369719	0.281723	0.779514	0.299244	0.0156218	0.999993	0.999794	0.999891	0.999993	0.337064
IGLV3-19	1.39488	2461.81	-1222.91	4.15447	2.39157	0.0386129	0.667874	0.0209027	0.0881288	-0.0476393	1.12481	0.0145312	0.405904	0.0630468	0.256946	0.0197149	1.6779	0.449865	0.10992	0.11764	5.83903	1	1	1	1	1	0.195204	0.502399	0.740235	0.731609	0.0156745	0.999993	0.999794	0.999891	0.999993	0.337646
KIAA0040	0.269821	1994.98	-989.488	3.82349	2.3168	0.00814772	0.341013	-0.00020018	0.0538043	-0.0171233	0.00730739	0.00523824	0.00728632	0.00575033	0.00688842	0.00708926	0.0367131	2186.25	0.00121187	61.0091	5.8341	1	1	1	1	1	0.84805	0	0.97223	5.68108e-15	0.0157184	0.999993	0	0.999891	1.11218e-13	0.338036
NUCKS1	0.248031	1620.12	-802.06	2.5676	1.48706	0.00481644	0.0700359	-0.00178969	0.071486	-0.0255632	0.541806	0.00768851	0.196191	0.0302221	0.123789	0.0105933	2.70302	0.749898	0.00350677	0.333484	5.82325	1	1	1	1	1	0.100159	0.386508	0.952778	0.563615	0.0158157	0.811743	0.999794	0.999891	0.999993	0.339572
SEL1L	0.096102	1306.03	-645.015	2.44536	1.09045	0.0144468	0.0927849	0.00207091	0.0761975	-0.020416	0.34634	0.0060236	0.133771	0.0190164	0.0785517	0.00846439	0.931563	0.761753	0.0118594	0.940959	5.81771	1	1	1	1	1	0.334457	0.38278	0.913281	0.332031	0.0158656	0.999993	0.999794	0.999891	0.999993	0.340085
XPO1	0.130143	1392.58	-688.292	2.29294	0.82975	0.0092008	0.0479723	-0.0151713	0.142778	-0.02269	0.449526	0.00665473	0.165575	0.0249562	0.102463	0.00942377	0.210298	1.11326	0.369562	1.94174	5.79721	1	1	1	1	1	0.646534	0.291375	0.543243	0.163479	0.0160516	0.999993	0.999794	0.999891	0.999993	0.34351
RBM6	0.0751302	2462.11	-1223.05	4.51294	3.02354	0.00444029	-0.0236549	-0.00840715	0.0604501	-0.0137844	0.480339	0.00426688	0.164961	0.0270046	0.109816	0.00573015	1.26757	0.825479	0.0969222	0.303014	5.78688	1	1	1	1	1	0.260223	0.363583	0.755555	0.581999	0.0161462	0.999993	0.999794	0.999891	0.999993	0.344409
ZFP36	0.375718	4581.41	-2282.71	10.5549	7.57461	-0.0179171	-0.468449	0.033595	0.012664	0.0248665	0.46371	0.00764891	0.177167	0.0260816	0.105935	0.0103348	0.70138	2.63936	1.65913	0.0142908	5.78934	1	1	1	1	1	0.40232	0.104245	0.19772	0.904844	0.0161236	0.999993	0.999794	0.999891	0.999993	0.344409
RABGAP1	0.143935	2305.92	-1144.96	4.37038	2.90983	0.00584947	0.00838128	-0.00494682	0.0569223	-0.0165142	0.462656	0.00515525	0.162669	0.0258954	0.105625	0.00687578	0.733007	0.82197	0.0364928	0.290422	5.76859	1	1	1	1	1	0.39191	0.364605	0.848501	0.58995	0.0163151	0.999993	0.999794	0.999891	0.999993	0.34486
GLS	0.12351	1515.28	-749.641	2.6079	1.24165	0.00309815	0.115174	-0.0140478	0.119633	-0.0214059	0.439933	0.00635658	0.161089	0.0246159	0.100526	0.00890566	3.09764	0.237995	0.325674	1.41628	5.77744	1	1	1	1	1	0.0784058	0.625658	0.568218	0.234017	0.0162332	0.74246	0.999794	0.999891	0.999993	0.34486
PDCD4	0.121379	2369.89	-1176.94	4.42078	2.66133	0.00148202	0.139729	-0.0181815	0.121099	-0.0160849	0.448378	0.00495674	0.157498	0.0251557	0.102478	0.00668974	4.55965	2.09688e-05	0.522381	1.39645	5.7812	1	1	1	1	1	0.0327337	0.996346	0.469828	0.23732	0.0161984	0.489398	0.999794	0.999891	0.999993	0.34486
TTC3	0.119514	2549.88	-1266.94	4.7003	2.8938	-0.0018565	-0.00236703	-0.000157932	0.110387	-0.0150907	0.396191	0.00465715	0.139752	0.0222006	0.0904793	0.0062837	9.40232	1.07979	5.06072e-05	1.48846	5.76749	1	1	1	1	1	0.00216711	0.298744	0.994324	0.222455	0.0163253	0.104796	0.999794	0.999891	0.999993	0.34486
FOXJ3	0.136912	1202.62	-593.308	1.87187	0.865615	0.00186006	0.0777979	0.0144735	0.0413899	-0.0260785	0.477065	0.00765442	0.177452	0.0263577	0.108675	0.0108535	4.25644	0.87382	0.301531	0.145055	5.77333	1	1	1	1	1	0.0391018	0.3499	0.582924	0.703306	0.0162712	0.537373	0.999794	0.999891	0.999993	0.34486
IGLV1-41	1.79292	298.996	-141.498	0.193481	-2.27395	0.0585106	0.759214	0.0150661	-0.0984674	-0.083352	0.00919266	0.00812906	0.485637	0.00889248	0.0093261	0.0346954	46.5812	0.0407574	2.87047	111.477	5.77148	1	1	1	1	1	8.78989e-12	0.840007	0.0902183	4.65228e-26	0.0162883	2.67724e-09	0.999794	0.999891	1.10382e-24	0.34486
ATP2B1	0.231044	1984.55	-984.273	3.6141	2.24582	-0.000904796	-0.0519934	0.0111649	0.0712421	-0.0127077	0.00785547	0.00430666	0.14441	0.00645861	0.00735477	0.00529664	2.26714	1.18156	2.98837	93.8286	5.75612	1	1	1	1	1	0.132143	0.277039	0.0838644	3.44062e-22	0.0164313	0.898121	0.999794	0.999891	7.66357e-21	0.345982
SDC4	0.492728	659.733	-321.866	0.71092	-0.556723	-0.00161329	-0.50703	0.00587001	0.0544741	0.0159276	0.00734523	0.00583681	0.218216	0.00675055	0.0070784	0.00663761	0.0177179	2.87693	0.756135	59.2256	5.75809	1	1	1	1	1	0.894107	0.0898572	0.384541	1.40594e-14	0.0164129	0.999993	0.999794	0.999891	2.74011e-13	0.345982
LRP1	0.478177	2725.59	-1354.79	4.98923	3.59436	0.00816967	-0.136694	0.0247918	0.0396943	-0.0301487	0.699827	0.00998653	0.250216	0.0391007	0.159848	0.0125722	3.10476	2.89391	0.40202	0.0616651	5.75064	1	1	1	1	1	0.0780638	0.088915	0.526048	0.803883	0.0164827	0.741976	0.999794	0.999891	0.999993	0.346507
IL10	1.1852	416.871	-200.435	0.314764	-0.907884	-0.0166338	-0.900574	0.0240994	-0.0470712	0.0547101	0.00660286	0.00602582	0.382498	0.0063625	0.0063417	0.0228375	4.86588	0.906958	14.3468	55.0932	5.73903	1	1	1	1	1	0.0273928	0.340923	0.000152038	1.14947e-13	0.0165919	0.451071	0.999794	0.0059263	2.20742e-12	0.348245
DST	0.845348	226.132	-105.066	0.138662	-4.40536	0.0384477	0.515683	-0.0820339	0.432722	-0.102962	0.279862	0.00607889	0.515513	0.00618769	0.00625269	0.0430113	36.5719	0.0798592	175.764	4789.44	5.7304	1	1	1	1	1	1.47139e-09	0.777488	4.07768e-40	0	0.0166736	3.32255e-07	0.999794	9.71006e-38	0	0.349399
DOCK8	0.207395	2910.09	-1447.04	5.78676	3.86496	0.00737885	-0.0291626	0.00776951	0.0640135	-0.0188611	0.472637	0.00596397	0.169322	0.0264546	0.107938	0.00788289	0.733179	1.60343	0.0862548	0.351717	5.72483	1	1	1	1	1	0.391855	0.205418	0.768993	0.553143	0.0167266	0.999993	0.999794	0.999891	0.999993	0.34995
ZC3H18	0.0907687	1667.53	-825.763	2.9753	1.62798	0.00612947	0.0282249	0.000838567	0.0831177	-0.0179383	0.366	0.00541049	0.134545	0.0203348	0.0834703	0.00750075	0.745444	1.20848	0.00170057	0.99157	5.71941	1	1	1	1	1	0.387923	0.271633	0.967106	0.319359	0.0167783	0.999993	0.999794	0.999891	0.999993	0.350472
VPS36	0.0367476	1320.18	-652.088	2.55306	1.11453	0.00793312	0.0606337	-0.00762905	0.110571	-0.0176943	0.302035	0.00516895	0.115753	0.01669	0.0686303	0.00740126	0.0397401	1.06151	0.208943	2.59569	5.71553	1	1	1	1	1	0.84199	0.302871	0.647597	0.107155	0.0168155	0.999993	0.999794	0.999891	0.998866	0.350689
HNRNPU	0.0311706	3902.28	-1943.14	6.62988	4.41699	0.00532716	-0.0502236	0.00103186	0.0570054	-0.00806617	0.340621	0.00252271	0.115683	0.0191493	0.0778695	0.00337688	0.241006	1.16912	0.00290359	0.535917	5.70564	1	1	1	1	1	0.623481	0.279582	0.957027	0.46413	0.0169105	0.999993	0.999794	0.999891	0.999993	0.352109
UGGT1	0.19351	1617.05	-800.525	2.7408	1.74584	0.00825134	0.0177335	0.00810487	0.0252947	-0.0226336	0.504315	0.00699401	0.182081	0.0280729	0.115078	0.00949395	0.737342	1.2203	0.0833523	0.0483145	5.68347	1	1	1	1	1	0.390514	0.269302	0.772805	0.826023	0.0171254	0.999993	0.999794	0.999891	0.999993	0.356019
PTPN4	0.312385	1634.3	-809.152	2.85189	1.52568	0.00356981	0.199162	-0.00208156	0.0915219	-0.0260855	0.518844	0.00797005	0.191353	0.0288571	0.11824	0.0109519	3.62861	0.0225655	0.00520322	0.599129	5.67311	1	1	1	1	1	0.0567944	0.880592	0.942496	0.438911	0.0172268	0.648506	0.999794	0.999891	0.999993	0.356994
PSIP1	0.109578	1838.1	-911.05	3.49117	1.97092	0.000230131	0.111228	-0.0106259	0.107343	-0.0163832	0.396121	0.00498524	0.141575	0.0222439	0.0905315	0.00687742	4.63545	0.0604658	0.228198	1.40589	5.67475	1	1	1	1	1	0.0313179	0.805761	0.632863	0.23574	0.0172108	0.480363	0.999794	0.999891	0.999993	0.356994
UBE2G1	0.0716053	1491.77	-737.885	3.02006	1.56498	0.0118918	0.149836	0.00534033	0.0646239	-0.0167027	0.304794	0.00506528	0.116079	0.0169116	0.0693899	0.00701798	0.822269	0.000434651	0.0997165	0.867348	5.66432	1	1	1	1	1	0.364518	0.983367	0.75217	0.351691	0.0173134	0.999993	0.999794	0.999891	0.999993	0.35822
SPCS2	0.133558	1952.98	-968.489	3.80008	2.05389	0.012642	0.119785	-0.00154521	0.101639	-0.0161713	0.387867	0.00499491	0.140112	0.0217319	0.0885704	0.00679793	1.6198	0.0468619	0.00505567	1.31686	5.65897	1	1	1	1	1	0.20312	0.828617	0.943316	0.251156	0.0173663	0.999993	0.999794	0.999891	0.999993	0.358749
EDEM1	0.14814	1433.3	-708.652	2.47897	1.376	0.0137084	0.198279	0.00594822	0.0286762	-0.0217478	0.406846	0.00665209	0.152454	0.0225241	0.0926988	0.00915145	0.23087	0.000172495	0.0697397	0.0956963	5.64741	1	1	1	1	1	0.63088	0.989521	0.791716	0.757057	0.0174812	0.999993	0.999794	0.999891	0.999993	0.359689
SS18	0.0613998	1432.75	-708.373	2.59521	1.38459	0.00746469	0.0307788	0.00576474	0.0610499	-0.0181892	0.323343	0.00542359	0.123193	0.0178787	0.0736484	0.00765491	0.196573	1.62717	0.103965	0.687137	5.6461	1	1	1	1	1	0.657502	0.202095	0.747123	0.40714	0.0174942	0.999993	0.999794	0.999891	0.999993	0.359689
RASSF3	0.507417	1047.42	-515.711	1.26478	0.4382	0.0041597	0.161263	0.00260374	0.0343311	-0.0406751	0.705762	0.0118366	0.268453	0.0390525	0.16087	0.0171144	3.23146	0.637849	0.00444526	0.0455432	5.64855	1	1	1	1	1	0.0722362	0.424491	0.946842	0.831008	0.0174698	0.713126	0.999794	0.999891	0.999993	0.359689
DOCK10	0.406724	2066.73	-1025.36	3.29797	2.11294	0.00139089	0.0059356	0.0138692	0.0818906	-0.0277589	0.731596	0.00848726	0.259218	0.0409803	0.167117	0.0117046	5.12388	0.970131	0.114539	0.24012	5.62459	1	1	1	1	1	0.0235988	0.324648	0.735034	0.62412	0.0177102	0.416541	0.999794	0.999891	0.999993	0.363558
LINC02363	0.575487	72.5162	-28.2581	0.0266936	-1.71267	0.0150898	-0.118273	0.00955714	-0.523906	-0.0144442	0.00591459	0.00585448	0.863917	0.00609186	0.00590591	0.00609351	6.59924	0.0797492	2.46125	7869.26	5.61893	1	1	1	1	1	0.0102022	0.777638	0.116686	0	0.0177675	0.271168	0.999794	0.999891	0	0.364164
ARHGAP25	0.161233	2201.53	-1092.76	4.40418	3.00386	0.00599547	0.31706	0.00228553	0.00806615	-0.0174768	0.381511	0.00542013	0.140568	0.0213669	0.0870895	0.00737951	0.879435	1.708	0.0114417	0.0085783	5.60879	1	1	1	1	1	0.348357	0.191246	0.914816	0.926206	0.0178706	0.999993	0.999794	0.999891	0.999993	0.365704
CCDC88C	0.238019	2187.45	-1085.73	3.65707	2.39114	-0.00583995	0.0314593	0.00936893	0.0734058	-0.015825	0.0211067	0.00533701	0.0138723	0.0123795	0.0202662	0.00668605	11.1354	4.90111	0.572763	13.1195	5.60206	1	1	1	1	1	0.000846949	0.0268395	0.449163	0.000292245	0.0179394	0.0529999	0.516177	0.999891	0.00431515	0.36654
NFATC3	0.209963	1594.12	-789.059	2.69149	1.43841	0.00624454	0.121729	0.00571097	0.072767	-0.0233453	0.515011	0.00720069	0.186633	0.0287442	0.117576	0.00986832	1.60871	0.24214	0.0394748	0.383027	5.59645	1	1	1	1	1	0.204673	0.622665	0.842511	0.535988	0.0179969	0.999993	0.999794	0.999891	0.999993	0.367143
KLF12	0.769021	896.029	-440.014	0.922476	-0.647337	-0.00372965	0.293782	0.0187587	0.126764	-0.0517978	0.993806	0.0158068	0.354403	0.0547525	0.226659	0.0219163	7.89815	0.127629	0.117381	0.312783	5.58585	1	1	1	1	1	0.00494855	0.720903	0.731892	0.575977	0.0181061	0.177565	0.999794	0.999891	0.999993	0.368223
TULP4	0.417257	1210.84	-597.421	1.62592	0.676532	0.00709073	0.0460135	0.0319449	0.0222876	-0.0346175	0.726348	0.0106238	0.26211	0.0401517	0.165554	0.0146448	2.33804	1.14757	0.632989	0.0181237	5.5876	1	1	1	1	1	0.126248	0.284058	0.426261	0.892909	0.0180881	0.886448	0.999794	0.999891	0.999993	0.368223
PASK	0.271378	893.94	-438.97	1.18885	-0.318728	0.00437879	0.532638	-0.0146215	0.125003	-0.0366887	0.603535	0.011255	0.228073	0.0335978	0.138329	0.0155504	3.69991	1.43709	0.189392	0.816601	5.56646	1	1	1	1	1	0.0544154	0.230611	0.663423	0.366176	0.0183078	0.634416	0.999794	0.999891	0.999993	0.371747
MRFAP1L1	0.200532	1379.3	-681.65	2.31394	0.649455	0.00364476	0.256209	-0.0278431	0.186918	-0.0253428	0.484615	0.00762449	0.181799	0.0271329	0.110614	0.0107443	2.96522	0.0525907	1.05304	2.85552	5.56363	1	1	1	1	1	0.085073	0.818615	0.304808	0.091061	0.0183374	0.766301	0.999794	0.999891	0.910212	0.371772
LINC00641	0.637161	623.531	-303.766	0.526084	-0.856487	0.00886065	0.323975	0.0141588	0.0142751	-0.0592108	1.06251	0.0180312	0.388878	0.0589406	0.243059	0.0251127	3.00473	0.169839	0.0577064	0.00344934	5.55921	1	1	1	1	1	0.0830218	0.680255	0.810159	0.953166	0.0183837	0.758879	0.999794	0.999891	0.999993	0.372135
ZNF91	0.538687	991.219	-487.61	1.14387	0.0132628	0.00294686	0.283739	-0.00771058	0.0799676	-0.043359	0.901048	0.0131958	0.321416	0.0501476	0.205805	0.0183969	4.45589	0.0571619	0.0236414	0.150978	5.55483	1	1	1	1	1	0.034781	0.811039	0.877801	0.697602	0.0184298	0.505956	0.999794	0.999891	0.999993	0.372492
NAT10	0.139382	1075.92	-529.958	1.67963	0.152306	0.00858301	0.130507	-0.0166396	0.157851	-0.0272519	0.479704	0.00804297	0.180184	0.0265197	0.10937	0.0115797	0.6437	0.515101	0.393688	2.08302	5.53855	1	1	1	1	1	0.422374	0.472939	0.530367	0.148945	0.018602	0.999993	0.999794	0.999891	0.999993	0.37424
UBR3	0.1841	1088.21	-536.103	1.55759	0.316346	0.00970787	0.110115	-0.00618094	0.0974698	-0.0289256	0.54939	0.00879668	0.203207	0.030275	0.12494	0.012289	0.707482	0.651297	0.0416812	0.608607	5.54027	1	1	1	1	1	0.400281	0.419649	0.838229	0.435313	0.0185837	0.999993	0.999794	0.999891	0.999993	0.37424
SEC22B	0.0894871	1190.49	-587.244	2.37733	1.04518	0.0106835	0.102378	-0.00647171	0.0865676	-0.0198208	0.263547	0.00581265	0.112729	0.0143323	0.0597019	0.00842041	0.0796603	1.03507	0.203896	2.10249	5.54082	1	1	1	1	1	0.777758	0.308972	0.651594	0.147059	0.0185779	0.999993	0.999794	0.999891	0.999993	0.37424
PITPNB	0.048893	1682.38	-833.191	3.2388	1.62014	0.00560274	0.0656992	-0.000241396	0.11199	-0.0149409	0.349505	0.00455049	0.125467	0.0195093	0.0797832	0.00635108	0.435785	0.346565	0.000153102	1.97031	5.53427	1	1	1	1	1	0.509164	0.556064	0.990128	0.160415	0.0186476	0.999993	0.999794	0.999891	0.999993	0.374582
API5	0.0840446	1972.98	-978.489	3.8241	2.10935	0.00792658	0.0958129	-0.00749429	0.111433	-0.0148983	0.341038	0.00461652	0.12435	0.0191164	0.0778601	0.0063452	3.48607e-05	0.112885	0.153692	2.04831	5.51294	1	1	1	1	1	0.995289	0.736883	0.695032	0.152376	0.0188763	0.999993	0.999794	0.999891	0.999993	0.378158
QRICH1	0.082314	1756.02	-870.008	3.09582	1.72147	0.00499536	0.0557278	0.0111536	0.069223	-0.0167275	0.380714	0.00520743	0.137054	0.0212276	0.0869608	0.00712469	1.24989	0.550185	0.276076	0.633657	5.51228	1	1	1	1	1	0.263574	0.458242	0.599285	0.426017	0.0188834	0.999993	0.999794	0.999891	0.999993	0.378158
DHX8	0.0887734	1495.72	-739.859	2.66295	1.61348	0.00489659	0.0509744	0.0130209	0.0212848	-0.0166477	0.0121543	0.00546241	0.0115627	0.00729933	0.0099601	0.00709475	1.0905	18.4511	3.18211	4.56682	5.50597	1	1	1	1	1	0.296359	1.74317e-05	0.0744485	0.0325971	0.0189516	0.999993	0.000454786	0.999891	0.407759	0.378945
AP3B1	0.0774154	1694.64	-839.318	3.10843	1.77813	0.00840353	-0.00681699	0.00583418	0.0646562	-0.0164457	0.354471	0.00510327	0.130205	0.0196766	0.0807503	0.00701104	0.00852714	1.77536	0.0879142	0.641108	5.50227	1	1	1	1	1	0.926426	0.18272	0.766846	0.42331	0.0189918	0.999993	0.999794	0.999891	0.999993	0.379171
FAM13B	0.204038	1230.86	-607.43	1.8703	0.899629	0.00273961	0.0947458	-0.00190149	0.056636	-0.027094	0.522276	0.00825169	0.193775	0.0290623	0.119339	0.0115685	3.69896	0.664795	0.00428083	0.225226	5.48521	1	1	1	1	1	0.0544464	0.414872	0.947833	0.635086	0.019178	0.634416	0.999794	0.999891	0.999993	0.380497
SUPT6H	0.18237	2229.92	-1106.96	4.23632	2.86734	0.00366515	0.0407082	0.001753	0.0414506	-0.0171713	0.483456	0.00553591	0.170127	0.0270413	0.110376	0.00733328	1.77368	0.489684	0.00420251	0.141031	5.48289	1	1	1	1	1	0.182928	0.484068	0.948312	0.707259	0.0192035	0.999993	0.999794	0.999891	0.999993	0.380497
LRPPRC	0.106603	1060.15	-522.076	1.71105	0.214711	0.00938596	0.119829	-0.00922451	0.140132	-0.0256221	0.422956	0.00760419	0.162221	0.0232791	0.0962537	0.0109345	0.317408	0.675989	0.157019	2.11952	5.49076	1	1	1	1	1	0.573169	0.410971	0.691916	0.145432	0.0191172	0.999993	0.999794	0.999891	0.999993	0.380497
SCAF11	0.10444	2472.52	-1228.26	4.75943	3.36729	0.00240226	0.0032051	0.00395771	0.0149889	-0.0140345	0.474508	0.00450012	0.163988	0.0266294	0.10841	0.00599236	2.85871	0.586618	0.0220885	0.0191162	5.48526	1	1	1	1	1	0.0908804	0.44373	0.881852	0.890034	0.0191775	0.78725	0.999794	0.999891	0.999993	0.380497
ZNF589	0.160229	620.394	-302.197	0.829709	-0.220957	0.00128069	0.0949048	-0.00579014	0.0297445	-0.0175478	0.00999812	0.00652764	0.0100081	0.00775873	0.00893568	0.00749182	0.458849	88.6631	0.556925	11.0804	5.48617	1	1	1	1	1	0.498163	4.68111e-21	0.455502	0.000872436	0.0191675	0.999993	1.62622e-19	0.999891	0.0125426	0.380497
SMC1A	0.103824	1294.81	-639.407	2.24879	1.10431	0.0073137	0.108636	-0.00936483	0.0722856	-0.0214192	0.40333	0.00647223	0.151232	0.022282	0.0917862	0.00915419	0.566293	0.382658	0.176642	0.620224	5.47479	1	1	1	1	1	0.451736	0.536184	0.674275	0.430964	0.0192927	0.999993	0.999794	0.999891	0.999993	0.381686
SEC24C	0.119701	1776.9	-880.448	3.20568	1.86351	0.00851556	0.104288	0.00343518	0.0626943	-0.0162789	0.397149	0.00512742	0.142484	0.0221961	0.0907608	0.00696233	0.0172639	0.106418	0.0239522	0.477154	5.46689	1	1	1	1	1	0.895465	0.744259	0.877007	0.489714	0.0193801	0.999993	0.999794	0.999891	0.999993	0.382838
TRIP12	0.330359	2025.97	-1004.98	4.02274	2.76209	0.00341013	0.021906	-0.00319985	0.0354553	-0.0197867	0.0147896	0.00618598	0.0143506	0.00966009	0.0128934	0.00847543	1.80281	2.05224	0.109723	7.56187	5.45033	1	1	1	1	1	0.179373	0.151982	0.74046	0.00596163	0.0195647	0.994603	0.999794	0.999891	0.081673	0.385902
PHRF1	0.106177	1080.05	-532.023	1.74073	0.546864	0.0100726	0.12801	-0.0112645	0.087427	-0.0254695	0.446384	0.00757235	0.170566	0.024805	0.101951	0.0109129	0.171374	0.465376	0.206228	0.735366	5.44701	1	1	1	1	1	0.678893	0.495122	0.64974	0.391149	0.0196019	0.999993	0.999794	0.999891	0.999993	0.386053
CD93	0.259467	1505.22	-744.61	2.41717	1.81529	0.00958492	-0.0732454	0.0181357	-0.034269	-0.0249105	0.461748	0.00777061	0.175668	0.0252992	0.104657	0.0106834	0.458428	3.84677	0.513874	0.107218	5.43677	1	1	1	1	1	0.498359	0.0498418	0.473467	0.743334	0.0197171	0.999993	0.806895	0.999891	0.999993	0.386902
TRIM33	0.140951	1759.93	-871.967	3.24412	2.03427	0.00584151	0.143221	0.00317372	0.0378823	-0.0188494	0.437298	0.00587704	0.158645	0.0244356	0.0998272	0.00808511	1.04999	0.023414	0.0168691	0.144004	5.43531	1	1	1	1	1	0.30551	0.878385	0.89666	0.704333	0.0197336	0.999993	0.999794	0.999891	0.999993	0.386902
RN7SL368P	1.60183	901.296	-442.648	0.941668	1.40489	-0.0311178	-0.90876	0.0665701	-0.241241	0.0459717	0.00960409	0.00836559	0.345757	0.00901765	0.0093873	0.0197139	9.08424	2.8777	54.4968	660.423	5.43796	1	1	1	1	1	0.00257821	0.089814	1.557e-13	1.20888e-145	0.0197037	0.120167	0.999794	1.19252e-11	6.46235e-144	0.386902
NFKB1	0.0941284	2111.85	-1047.92	4.04873	2.59688	0.00593822	0.100252	0.0100221	0.0375908	-0.0148638	0.372011	0.00471019	0.133609	0.020821	0.0849908	0.00637794	0.473483	0.068068	0.231691	0.195622	5.43122	1	1	1	1	1	0.491389	0.794171	0.630273	0.658278	0.0197799	0.999993	0.999794	0.999891	0.999993	0.38723
LMAN1	0.242023	1614.34	-799.168	2.74498	1.13008	0.0187363	0.165458	0.00920873	0.105657	-0.0243064	0.542295	0.0076594	0.197505	0.0304398	0.124184	0.0104477	1.17801	0.0962262	0.0915198	0.723873	5.41255	1	1	1	1	1	0.277762	0.756406	0.762254	0.394876	0.0199925	0.999993	0.999794	0.999891	0.999993	0.390046
USP25	0.108472	1419.96	-701.978	2.42543	1.22565	0.00793877	0.162362	0.00290422	0.0621966	-0.0202759	0.376274	0.00631981	0.143326	0.0209646	0.0859196	0.0087167	0.40045	0.0206886	0.0191905	0.524021	5.41076	1	1	1	1	1	0.526857	0.88563	0.889822	0.469131	0.0200131	0.999993	0.999794	0.999891	0.999993	0.390046
RASA2	0.130356	1512.16	-748.081	2.69908	1.60894	0.00276629	0.1642	0.0118898	0.0295993	-0.0199458	0.380056	0.00622888	0.143572	0.0210824	0.0865461	0.00857073	3.34941	0.00549889	0.318059	0.116968	5.41587	1	1	1	1	1	0.0672291	0.940887	0.572776	0.732347	0.0199545	0.692762	0.999794	0.999891	0.999993	0.390046
ETNK1	0.0571688	1199.57	-591.787	2.24286	0.833134	0.011352	0.0333144	-0.00640911	0.109096	-0.0199694	0.341384	0.00594038	0.132496	0.0186858	0.0773146	0.00859071	0.172015	1.89658	0.117644	1.99111	5.40346	1	1	1	1	1	0.678327	0.168461	0.731604	0.158225	0.0200969	0.999993	0.999794	0.999891	0.999993	0.391098
SLAMF6	0.32389	1293.73	-638.865	1.94083	0.545657	0.00722003	0.259438	-0.0035317	0.122198	-0.0299326	0.569572	0.00924183	0.214217	0.0318424	0.130063	0.0128818	1.66429	1.57988e-05	0.0123014	0.882711	5.39932	1	1	1	1	1	0.197025	0.996829	0.911686	0.34746	0.0201446	0.999993	0.999794	0.999891	0.999993	0.391445
NOTCH2	0.266421	1955.02	-969.509	3.32004	1.94647	0.0049938	-0.067053	0.00514438	0.0969352	-0.0203664	0.00497751	0.00418342	0.150987	0.00491173	0.0052006	0.008779	0.0197988	1.39791	1.09698	347.421	5.38193	1	1	1	1	1	0.8881	0.237074	0.294931	1.54445e-77	0.0203463	0.999993	0.999794	0.999891	5.7959e-76	0.393613
NUMA1	0.187019	2454.72	-1219.36	4.31925	2.96237	0.00333184	-0.010678	0.00746731	0.0466404	-0.0174384	0.507007	0.00568269	0.177819	0.028441	0.115868	0.00751669	2.32122	0.976037	0.068935	0.162032	5.38223	1	1	1	1	1	0.12762	0.323179	0.792894	0.687293	0.0203429	0.890871	0.999794	0.999891	0.999993	0.393613
TMTC2	0.564814	490.026	-237.013	0.406425	-1.48833	0.0105029	0.173404	-0.0356957	0.145849	-0.0671099	1.00266	0.0181964	0.375931	0.0550154	0.229135	0.0289169	1.32165	1.19401	0.420982	0.405158	5.38604	1	1	1	1	1	0.250296	0.274522	0.516448	0.524438	0.0202985	0.999993	0.999794	0.999891	0.999993	0.393613
SOAT1	0.118818	1907.9	-945.95	3.57801	2.20513	0.010079	-0.0114961	0.00259475	0.0578197	-0.0154173	0.378976	0.00488806	0.136704	0.0210096	0.0862922	0.0066473	0.457238	1.489	0.015253	0.448961	5.37933	1	1	1	1	1	0.498918	0.222371	0.901709	0.502829	0.0203767	0.999993	0.999794	0.999891	0.999993	0.39362
WDR37	0.0314438	1367.81	-675.904	2.81418	1.71073	0.00283258	0.164309	0.00941625	0.0182922	-0.015499	0.236423	0.00479781	0.0953886	0.0130121	0.0536285	0.0066908	2.40918	0.134382	0.523673	0.116343	5.36603	1	1	1	1	1	0.120626	0.713932	0.469279	0.733035	0.0205327	0.873087	0.999794	0.999891	0.999993	0.396049
CTSZ	0.434194	1811.82	-897.909	2.74942	1.81333	0.0132626	-0.106566	-0.00672897	0.0668688	-0.0292775	0.687049	0.00959055	0.248278	0.0381957	0.156573	0.0126495	0.331534	2.63394	0.0310361	0.182395	5.35698	1	1	1	1	1	0.564757	0.104602	0.86016	0.669323	0.0206394	0.999993	0.999794	0.999891	0.999993	0.397522
TNKS	0.241079	1022.7	-503.351	1.34926	0.305429	0.00684481	0.124355	0.00182809	0.0578799	-0.0323116	0.611953	0.0100024	0.226611	0.0338617	0.139727	0.0139671	1.97804	0.58531	0.00291458	0.171591	5.35188	1	1	1	1	1	0.159597	0.444238	0.956946	0.678701	0.0206999	0.95929	0.999794	0.999891	0.999993	0.3981
NAPRT	0.201927	1888.05	-936.027	3.944	2.97029	-0.00531837	-0.0125406	0.00863765	-0.0420381	0.0144223	0.0230693	0.00503411	0.0212402	0.0103315	0.0158108	0.00623674	0.280833	0.154399	0.698983	7.06935	5.34755	1	1	1	1	1	0.596156	0.694366	0.403126	0.00784136	0.0207515	0.999993	0.999794	0.999891	0.106203	0.398507
FARP2	0.14569	625.113	-304.556	0.831247	-0.528737	0.00919181	-0.0251691	-0.00358653	0.0784078	-0.017826	0.0107554	0.0063957	0.0107648	0.00782512	0.00960876	0.00771722	0.372987	5.84058	0.210071	66.5861	5.33563	1	1	1	1	1	0.541381	0.0156607	0.646711	3.34935e-16	0.0208938	0.999993	0.327126	0.999891	6.77998e-15	0.400653
AREL1	0.109736	1441.23	-712.617	2.60797	1.4761	0.00736187	0.111504	0.0051867	0.042211	-0.0192696	0.346897	0.00599541	0.133491	0.0191643	0.078909	0.00834522	0.396998	0.293185	0.0732483	0.286153	5.33175	1	1	1	1	1	0.528643	0.588187	0.786665	0.592696	0.0209404	0.999993	0.999794	0.999891	0.999993	0.400959
PARP8	0.131772	1738.88	-861.442	3.1242	1.8564	-0.0011491	0.0744288	0.0121836	0.0541933	-0.0104037	0.00671738	0.0036383	0.00648111	0.00510342	0.00594892	0.00450691	2.78031	131.061	5.69943	82.9879	5.32861	1	1	1	1	1	0.0954295	2.40122e-30	0.0169704	8.25586e-20	0.0209781	0.798636	8.78458e-29	0.450835	1.78722e-18	0.401094
RBL2	0.103498	3132.46	-1558.23	6.19769	3.98292	0.0032483	0.0892649	-0.0016094	0.0874492	-0.0130598	0.36806	0.0042547	0.130363	0.0206563	0.0840939	0.00566191	2.14563	0.0476357	0.00607052	1.08139	5.32047	1	1	1	1	1	0.142976	0.82723	0.937897	0.298387	0.0210763	0.933943	0.999794	0.999891	0.999993	0.401288
SAFB2	0.0405953	1879.01	-931.504	3.58947	2.28094	0.00533862	0.0332495	0.00289432	0.0409132	-0.0132418	0.385928	0.00418187	0.135251	0.0216787	0.088263	0.00574278	0.346518	0.429011	0.0178249	0.214867	5.31681	1	1	1	1	1	0.556091	0.512475	0.89379	0.642979	0.0211206	0.999993	0.999794	0.999891	0.999993	0.401288
SIGLEC17P	0.636564	398.862	-191.431	0.367801	-2.02304	0.0270538	0.354492	0.0465779	0.066252	-0.0579518	0.0198327	0.0111817	0.310801	0.0139563	0.0174449	0.0251156	2.39853	0.159944	11.1383	14.4231	5.32412	1	1	1	1	1	0.121449	0.689208	0.000845636	0.000146002	0.0210322	0.875334	0.999794	0.0289929	0.00218785	0.401288
SLC26A6	0.222264	1598.68	-791.341	3.17239	2.79208	-0.00547907	-0.124529	0.037012	-0.142756	0.0212325	0.331932	0.0067132	0.13693	0.0185944	0.0755091	0.0092074	1.6546	0.442772	3.96204	3.57428	5.31775	1	1	1	1	1	0.198334	0.505788	0.0465373	0.0586809	0.0211093	0.999993	0.999794	0.977183	0.672392	0.401288
SNHG15	0.171436	1623.32	-803.659	2.97128	1.7443	-0.017984	-0.350742	0.0141294	0.080887	0.0203153	0.401515	0.00649571	0.150133	0.022508	0.0918559	0.00881184	2.49963	1.77699	0.394069	0.775431	5.3151	1	1	1	1	1	0.113873	0.182519	0.530168	0.378542	0.0211414	0.850766	0.999794	0.999891	0.999993	0.401288
GBF1	0.134902	1994.15	-989.077	3.51391	2.25896	0.00615298	0.0181591	0.0127878	0.0380007	-0.0176559	0.458802	0.00569255	0.163156	0.0256761	0.104845	0.00766268	0.898758	0.832402	0.248048	0.131367	5.30908	1	1	1	1	1	0.343115	0.361579	0.618453	0.717019	0.0212145	0.999993	0.999794	0.999891	0.999993	0.401787
RPL7L1	0.0807772	1363.05	-673.523	2.26552	1.34032	0.00852034	0.0385919	-0.017637	0.041367	-0.0197068	0.00765766	0.00547433	0.00763029	0.00645468	0.00737399	0.0085544	0.000204268	25.0517	7.46619	31.4704	5.30703	1	1	1	1	1	0.988597	5.58131e-07	0.00628685	2.02505e-08	0.0212395	0.999993	1.52606e-05	0.18756	3.39157e-07	0.401787
SPATA13	0.182991	1654.8	-819.4	2.83691	1.5937	0.000378681	0.137451	0.00346259	0.0771459	-0.02119	0.416818	0.00667223	0.156834	0.0230986	0.0948395	0.00919969	5.55424	0.115262	0.0224714	0.661678	5.30538	1	1	1	1	1	0.018436	0.734231	0.88084	0.415968	0.0212597	0.373193	0.999794	0.999891	0.999993	0.401787
HEATR5B	0.201862	955.004	-469.502	1.27668	0.195973	0.00867229	0.170827	-0.000443867	0.0547418	-0.031667	0.5894	0.00973766	0.219156	0.0326666	0.134471	0.0137649	1.11279	0.293373	0.000184628	0.165722	5.29258	1	1	1	1	1	0.291476	0.588067	0.989159	0.683942	0.0214165	0.999993	0.999794	0.999891	0.999993	0.402955
SIN3B	0.113502	1208.24	-596.118	1.90596	0.703847	0.00484046	0.10641	-0.0107441	0.0998302	-0.0236106	0.412026	0.00736439	0.156071	0.0227431	0.0938731	0.0102647	2.05573	0.570352	0.223174	1.13095	5.2908	1	1	1	1	1	0.151635	0.450119	0.636632	0.287573	0.0214384	0.950966	0.999794	0.999891	0.999993	0.402955
DENND4C	0.336809	1462.53	-723.265	2.23819	1.2879	0.00679359	0.0237448	0.0153803	0.0371648	-0.0282201	0.634454	0.00890123	0.229758	0.0351784	0.144445	0.0122687	1.74918	1.15539	0.191151	0.0662005	5.2908	1	1	1	1	1	0.18598	0.282424	0.66196	0.796951	0.0214383	0.999993	0.999794	0.999891	0.999993	0.402955
AHCTF1	0.345889	1512.3	-748.148	2.22418	1.18362	0.00567717	0.16631	0.00903769	0.0587021	-0.0282789	0.610084	0.00916363	0.223212	0.033908	0.139374	0.0122948	2.74382	0.159032	0.0710412	0.177394	5.2903	1	1	1	1	1	0.097631	0.690049	0.789827	0.673622	0.0214446	0.806636	0.999794	0.999891	0.999993	0.402955
MTREX	0.128302	1102.07	-543.035	1.71236	0.452431	0.00975247	0.0795605	-0.010342	0.103799	-0.0258111	0.480366	0.00782671	0.18026	0.0266305	0.109684	0.0112297	0.256956	0.946859	0.150818	0.895578	5.28294	1	1	1	1	1	0.612219	0.33052	0.697755	0.34397	0.0215354	0.999993	0.999794	0.999891	0.999993	0.403193
MAN2A1	0.112714	1730.37	-857.185	2.94488	1.5333	0.00719047	-0.0442164	-0.0014823	0.107074	-0.0180938	0.382854	0.00559328	0.140668	0.0212555	0.0873323	0.00787483	0.24695	2.799	0.0048633	1.50321	5.2793	1	1	1	1	1	0.619231	0.0943232	0.944403	0.220178	0.0215804	0.999993	0.999794	0.999891	0.999993	0.403193
PWWP2A	0.0497121	974.885	-479.443	1.82298	0.661498	0.00549525	0.074519	-0.000544917	0.0633753	-0.0147112	0.0137902	0.00517491	0.0137685	0.00754101	0.0108928	0.00640141	0.0553526	27.6188	0.00522159	33.8503	5.28137	1	1	1	1	1	0.813998	1.47734e-07	0.942395	5.95187e-09	0.0215548	0.999993	4.09063e-06	0.999891	1.01367e-07	0.403193
RASGRP1	0.340035	1160.12	-572.059	1.59205	0.234643	6.58849e-06	0.23022	-0.00611368	0.136147	-0.0326274	0.616498	0.00992962	0.228022	0.0344674	0.141022	0.0141962	5.19199	0.0470394	0.0314621	0.93206	5.28224	1	1	1	1	1	0.0226912	0.828297	0.859213	0.334328	0.021544	0.409348	0.999794	0.999891	0.999993	0.403193
ANKRD17	0.340377	1453.14	-718.569	2.06473	1.26458	0.00329484	0.0386155	0.0241163	0.0109885	-0.0298915	0.71868	0.00967389	0.25677	0.0400713	0.164126	0.0130196	4.19022	0.842402	0.362205	0.00448251	5.27109	1	1	1	1	1	0.0406578	0.358711	0.547284	0.94662	0.0216824	0.54729	0.999794	0.999891	0.999993	0.404523
N4BP2L2	0.0498284	2413.84	-1198.92	4.30929	2.98674	0.00143083	0.0603984	-0.0109605	0.0351901	-0.0119929	0.500763	0.00389611	0.170465	0.0281653	0.114495	0.00522556	4.07314	0.0672483	0.151437	0.0944641	5.26722	1	1	1	1	1	0.0435702	0.795386	0.697166	0.758577	0.0217307	0.56815	0.999794	0.999891	0.999993	0.404846
ARHGEF7	0.124144	1356.14	-670.071	2.14941	1.02743	0.00489731	0.0538923	0.0103183	0.0612179	-0.0219285	0.428983	0.00686647	0.15904	0.0237473	0.097746	0.00956211	1.8396	0.99694	0.188792	0.392246	5.2591	1	1	1	1	1	0.174998	0.318052	0.663924	0.531121	0.0218323	0.987313	0.999794	0.999891	0.999993	0.405685
LOC105374836	0.488501	1073.89	-528.945	1.44796	0.117048	-0.0166866	0.0356384	-0.01194	0.15805	-0.00781692	0.00364715	0.00335489	0.00364478	0.00362002	0.00358797	0.00340877	27.9923	95.4239	10.879	1940.4	5.25867	1	1	1	1	1	1.21798e-07	1.53684e-22	0.000972604	0	0.0218377	2.12692e-05	5.36747e-21	0.0328304	0	0.405685
ATR	0.270138	986.544	-485.272	1.24813	-0.124266	0.00282359	0.0787323	-0.00140584	0.127417	-0.0341047	0.660184	0.010477	0.240165	0.0365204	0.150693	0.0148804	3.63461	0.961007	0.00148183	0.714938	5.25294	1	1	1	1	1	0.0565899	0.326933	0.969293	0.397809	0.0219098	0.646735	0.999794	0.999891	0.999993	0.406448
GART	0.112571	1583.71	-783.857	3.08519	1.65536	0.0109772	0.0783414	-0.011021	0.0891007	-0.0129913	0.00713815	0.00401985	0.00711513	0.00533824	0.00643557	0.00567199	3.17765	124.009	4.26228	191.685	5.24607	1	1	1	1	1	0.0746521	8.38446e-29	0.0389677	1.36316e-43	0.0219964	0.724773	3.05031e-27	0.869437	3.9674e-42	0.407477
RALGAPB	0.176009	1124.56	-554.281	1.56915	0.539145	0.00327885	0.152378	0.012571	0.0453653	-0.0280767	0.549836	0.00877161	0.202613	0.0303702	0.125352	0.0122668	3.32367	0.23022	0.171335	0.130975	5.23873	1	1	1	1	1	0.0682894	0.631361	0.678928	0.717424	0.0220894	0.698739	0.999794	0.999891	0.999993	0.408623
PLEKHA1	0.280537	1305.1	-644.549	2.0575	0.662508	0.00586035	0.168793	-0.00984128	0.132724	-0.0273462	0.514684	0.0085178	0.192861	0.0285977	0.11722	0.0119548	1.83615	0.171709	0.118424	1.28203	5.23254	1	1	1	1	1	0.175402	0.678598	0.73075	0.257521	0.0221682	0.987313	0.999794	0.999891	0.999993	0.408629
HEATR1	0.381738	994.627	-489.314	1.16737	-0.0302019	0.00814063	0.0831988	0.00361216	0.0853992	-0.0373592	0.771551	0.0116786	0.278519	0.0426065	0.176045	0.0163311	1.83058	0.903095	0.00718757	0.23532	5.23315	1	1	1	1	1	0.176059	0.341953	0.932437	0.627607	0.0221604	0.987515	0.999794	0.999891	0.999993	0.408629
NPC1	0.189964	1353.85	-668.924	2.07018	0.795221	0.00244433	0.120338	0.0128151	0.0895356	-0.0248433	0.551327	0.00781857	0.199482	0.0306729	0.125767	0.0108618	3.7443	0.256409	0.174557	0.506825	5.23135	1	1	1	1	1	0.0529878	0.612598	0.676093	0.476516	0.0221834	0.625772	0.999794	0.999891	0.999993	0.408629
ZC3H14	0.0847733	1734.21	-859.103	3.22204	1.93679	0.00285621	0.0591335	0.000423012	0.0633292	-0.0161182	0.374121	0.00512005	0.135563	0.0209888	0.0856102	0.00705661	2.58784	0.452781	0.000406189	0.547213	5.21725	1	1	1	1	1	0.107687	0.501017	0.98392	0.459459	0.0223639	0.836264	0.999794	0.999891	0.999993	0.409078
ELP2	0.0983537	1339.62	-661.81	2.27822	0.97045	0.0031588	0.02247	-5.05709e-05	0.106097	-0.020719	0.367191	0.00635503	0.140102	0.0203094	0.0835708	0.00906645	2.45162	1.8194	6.20023e-06	1.61176	5.22233	1	1	1	1	1	0.117403	0.177384	0.998013	0.204244	0.0222987	0.864405	0.999794	0.999891	0.999993	0.409078
YEATS2	0.172574	962.958	-473.479	1.29717	0.193764	0.0052742	0.0998708	0.0096111	0.060436	-0.031091	0.520327	0.00946691	0.198801	0.0284714	0.118369	0.0136096	2.09893	1.0113	0.113954	0.260687	5.21891	1	1	1	1	1	0.147402	0.314592	0.735687	0.609649	0.0223426	0.941786	0.999794	0.999891	0.999993	0.409078
ICE1	0.237174	891.982	-437.991	1.09473	-0.146796	0.00583801	0.0884952	0.00494941	0.0838981	-0.0355115	0.638718	0.010696	0.237419	0.0349725	0.145363	0.0155456	2.0417	1.09127	0.0200287	0.333116	5.21826	1	1	1	1	1	0.153039	0.296191	0.887457	0.56383	0.0223509	0.952233	0.999794	0.999891	0.999993	0.409078
ZNF600	0.332083	580.327	-282.163	0.68689	-1.91688	0.0158907	0.464983	-0.0177478	0.26213	-0.04752	0.707028	0.013815	0.272691	0.037231	0.157529	0.0207898	0.290955	0.0702182	0.227238	2.76894	5.22461	1	1	1	1	1	0.589609	0.791019	0.633579	0.0961095	0.0222695	0.999993	0.999794	0.999891	0.937321	0.409078
ARFGAP3	0.0768701	1348.7	-666.352	2.81778	1.55805	0.00948806	0.128573	0.00859172	0.0386658	-0.0166241	0.172391	0.00519736	0.100306	0.011675	0.0383055	0.00727997	0.0954068	0.0785968	0.541564	1.0189	5.21458	1	1	1	1	1	0.757413	0.779208	0.461785	0.31278	0.0223982	0.999993	0.999794	0.999891	0.999993	0.409135
ADCY9	0.349953	1017.45	-500.724	1.30731	0.122872	0.000300762	0.108388	0.0147388	0.0838649	-0.0344783	0.606866	0.0106103	0.225487	0.0332551	0.137959	0.0151059	4.98388	0.885126	0.196429	0.369538	5.20953	1	1	1	1	1	0.0255845	0.346801	0.657618	0.543256	0.0224634	0.434801	0.999794	0.999891	0.999993	0.409753
SRSF4	0.0748723	1744.72	-864.359	3.06522	2.08712	0.00579102	0.0583222	-0.0047631	0.0155563	-0.016725	0.538145	0.00540245	0.187349	0.0302348	0.123061	0.00735398	0.782176	0.240109	0.024818	0.0159798	5.17234	1	1	1	1	1	0.376476	0.624128	0.874821	0.899406	0.0229493	0.999993	0.999794	0.999891	0.999993	0.410003
GON4L	0.156835	1623.93	-803.965	2.83861	1.81176	0.000912587	0.0172573	0.0053022	0.037075	-0.016254	0.0057765	0.00409266	0.00596005	0.00517807	0.00548014	0.00712703	1.87494	8.09171	1.04852	45.7699	5.20118	1	1	1	1	1	0.170911	0.00444683	0.305849	1.32994e-11	0.0225716	0.980731	0.102898	0.999891	2.43952e-10	0.410003
SNX19	0.0962357	1341.23	-662.613	2.36815	1.26349	0.00455409	0.0815096	0.0142557	0.0409427	-0.0198021	0.337439	0.00621466	0.130905	0.0185972	0.0767724	0.00870533	1.64849	0.756294	0.587597	0.28441	5.1743	1	1	1	1	1	0.199164	0.384491	0.44335	0.593825	0.0229234	0.999993	0.999794	0.999891	0.999993	0.410003
ADCY7	0.110265	2110.25	-1047.12	3.76167	2.30258	0.00379861	-0.0397421	0.00948142	0.074487	-0.0157837	0.39088	0.00514215	0.140342	0.0218633	0.0893008	0.00693308	2.02245	1.95906	0.188069	0.695746	5.18281	1	1	1	1	1	0.154989	0.161614	0.664529	0.404217	0.0228114	0.952688	0.999794	0.999891	0.999993	0.410003
COPA	0.120349	2988.16	-1486.08	6.62468	4.3261	0.0118577	0.00680316	-0.00448218	0.066301	-0.0137202	0.322748	0.0044739	0.118121	0.018031	0.0736403	0.00601381	2.03402	1.21028	0.0617928	0.810604	5.20502	1	1	1	1	1	0.153814	0.271277	0.803684	0.367942	0.0225217	0.952688	0.999794	0.999891	0.999993	0.410003
KLRD1	0.616418	1800.84	-892.42	2.77038	1.60061	0.0120385	0.360544	0.000233987	0.0778851	-0.0340056	0.716117	0.0111781	0.26679	0.0398252	0.163175	0.0149588	0.923233	0.0830306	3.45197e-05	0.227826	5.16781	1	1	1	1	1	0.336628	0.773232	0.995312	0.63314	0.0230092	0.999993	0.999794	0.999891	0.999993	0.410003
LIMD1	0.339451	1069.23	-526.613	1.34617	0.350074	0.0112147	-0.00775864	-0.00218122	0.0572524	-0.0354968	0.830471	0.0113096	0.29499	0.0461334	0.189743	0.0156018	0.918076	1.36973	0.00223547	0.0910454	5.17643	1	1	1	1	1	0.337981	0.241858	0.962289	0.762852	0.0228953	0.999993	0.999794	0.999891	0.999993	0.410003
SAFB	0.0610194	1363.77	-673.884	2.66861	1.43794	0.00755151	0.121447	-0.00666835	0.0630047	-0.0174745	0.363288	0.00549988	0.135132	0.0202521	0.0828483	0.00767304	0.142274	0.0793416	0.108417	0.578334	5.18649	1	1	1	1	1	0.70603	0.778192	0.741953	0.446966	0.0227631	0.999993	0.999794	0.999891	0.999993	0.410003
JAK1	0.0628414	2967.51	-1475.76	5.77106	3.67327	0.00150854	0.0487334	0.00474177	0.0767999	-0.010622	0.315741	0.00348376	0.111126	0.0177255	0.072164	0.00467154	3.53029	0.189652	0.0715623	1.13261	5.16998	1	1	1	1	1	0.0602573	0.663207	0.789076	0.287219	0.0229805	0.657658	0.999794	0.999891	0.999993	0.410003
FUBP1	0.120159	1327.75	-655.874	2.05627	0.949205	0.00261247	0.086931	-0.00265742	0.0777057	-0.0227724	0.463737	0.00713195	0.169604	0.0258007	0.106071	0.00999167	3.29236	0.529611	0.0106086	0.536675	5.19445	1	1	1	1	1	0.0696029	0.46677	0.917964	0.463814	0.0226591	0.701762	0.999794	0.999891	0.999993	0.410003
ATP1A1	0.226845	2703.69	-1343.84	4.83633	3.36509	0.000205165	-0.165169	0.00305838	0.0710756	-0.0195268	0.582431	0.006844	0.203552	0.0326665	0.133188	0.00856848	6.50802	3.02227	0.00876554	0.28478	5.19346	1	1	1	1	1	0.0107389	0.0821283	0.925407	0.593585	0.0226721	0.278509	0.999794	0.999891	0.999993	0.410003
VIRMA	0.135881	1129.39	-556.693	1.81015	0.749941	0.00811064	0.110088	-0.0021679	0.0580538	-0.0247727	0.425756	0.00763685	0.164619	0.0234468	0.0970138	0.0108867	0.585736	0.653678	0.00854899	0.358092	5.17789	1	1	1	1	1	0.444073	0.418801	0.926332	0.549568	0.022876	0.999993	0.999794	0.999891	0.999993	0.410003
SLFN5	0.61681	1298.19	-641.095	1.72618	0.472046	-0.00236021	0.294256	-0.0142147	0.140115	-0.039113	0.835514	0.0125917	0.306903	0.0471547	0.19175	0.0171692	7.47014	0.0149813	0.0908705	0.533949	5.18972	1	1	1	1	1	0.00627308	0.902584	0.763073	0.464951	0.0227208	0.202582	0.999794	0.999891	0.999993	0.410003
COPG1	0.0884867	1963.3	-973.65	3.9433	2.41625	0.00990904	0.0604747	0.00614075	0.0522696	-0.014567	0.337301	0.00468615	0.123448	0.0188111	0.0769515	0.00639242	0.422838	0.411373	0.106565	0.461386	5.1929	1	1	1	1	1	0.515524	0.521273	0.744089	0.496977	0.0226794	0.999993	0.999794	0.999891	0.999993	0.410003
MED12	0.22129	1060.66	-522.331	1.47101	0.607675	0.00716044	0.102148	0.0096117	0.0169859	-0.0299599	0.563185	0.00927053	0.211104	0.0311485	0.128425	0.0131559	1.4066	0.739668	0.0952192	0.0174935	5.18611	1	1	1	1	1	0.235622	0.389767	0.757644	0.894776	0.0227681	0.999993	0.999794	0.999891	0.999993	0.410003
RPS4X	0.191004	3485.13	-1734.56	7.11266	4.44475	-0.00298197	0.158436	-0.00927321	0.145716	-0.0171467	0.440721	0.00567889	0.15802	0.0246951	0.100683	0.00753404	11.6085	0.00329489	0.141006	2.09461	5.17971	1	1	1	1	1	0.000656512	0.954226	0.707283	0.147819	0.0228522	0.044693	0.999794	0.999891	0.999993	0.410003
NBPF19	0.231539	1298.52	-641.26	1.91495	0.789664	0.00444627	0.055013	0.00471221	0.0818603	-0.0267756	0.515089	0.00848756	0.191058	0.0286631	0.117621	0.0117564	2.70925	1.10514	0.0270273	0.484366	5.18719	1	1	1	1	1	0.0997678	0.29314	0.869416	0.486451	0.022754	0.811624	0.999794	0.999891	0.999993	0.410003
KLRC2	1.25895	303.101	-143.55	0.212772	-3.09449	-0.0165906	0.0374345	-0.0978875	0.369064	0.0136489	0.00627171	0.00605953	0.00626907	0.00629623	0.00618275	0.00601001	6.5344	35.7805	241.71	3563.2	5.15753	1	1	1	1	1	0.0105808	2.20843e-09	1.66695e-54	0	0.0231457	0.2755	6.37089e-08	5.45802e-52	0	0.411316
TRAV12-2	0.618708	438.404	-211.202	0.418215	-2.00188	0.0228473	0.423602	-0.0262082	0.189779	-0.064594	0.883049	0.0175114	0.35143	0.0467979	0.197611	0.0284414	0.0191995	0.22292	0.313633	0.922308	5.15802	1	1	1	1	1	0.889796	0.636824	0.575459	0.33687	0.0231392	0.999993	0.999794	0.999891	0.999993	0.411316
AGO1	0.171197	1841.86	-912.93	3.05494	1.95675	0.00213403	-0.0119702	0.00310977	0.0551982	-0.0198419	0.477419	0.00627941	0.171964	0.0265754	0.108919	0.00873984	3.46618	1.42644	0.0136929	0.256829	5.1542	1	1	1	1	1	0.0626358	0.232346	0.906847	0.612307	0.0231902	0.672411	0.999794	0.999891	0.999993	0.411548
BIRC3	0.210744	1528.54	-756.271	2.45134	1.05992	0.00226746	0.147516	-0.00430447	0.123054	-0.0229862	0.500034	0.00748345	0.181247	0.0278791	0.114116	0.0101459	4.14578	0.0948408	0.0238387	1.16279	5.13277	1	1	1	1	1	0.0417384	0.758111	0.877296	0.280887	0.0234782	0.553848	0.999794	0.999891	0.999993	0.414972
ABCA2	0.455894	1186.3	-585.149	1.49519	0.360718	0.000545678	0.235029	0.00531452	0.0857134	-0.0354748	0.74971	0.0109425	0.274096	0.04152	0.170754	0.0156519	4.63297	0.0678582	0.0163838	0.251975	5.13696	1	1	1	1	1	0.0313633	0.794481	0.89815	0.615688	0.0234216	0.480363	0.999794	0.999891	0.999993	0.414972
CDC73	0.0564727	1219.94	-601.972	2.40141	1.34061	0.00506023	0.0367441	0.00502632	0.0318502	-0.0120816	0.0113689	0.00428196	0.0112873	0.00620476	0.00886609	0.00533263	0.0163928	9.61491	0.656222	12.9051	5.13294	1	1	1	1	1	0.898122	0.00193004	0.417897	0.000327688	0.0234759	0.999993	0.0463813	0.999891	0.00482759	0.414972
SRP54	0.105325	1672.38	-828.19	3.37633	1.97878	0.0108094	0.179399	-0.00396269	0.0559613	-0.0163085	0.318653	0.00523563	0.121732	0.0177723	0.0725974	0.00720219	0.367455	0.102071	0.0497154	0.594201	5.12741	1	1	1	1	1	0.544395	0.749358	0.823559	0.440799	0.0235509	0.999993	0.999794	0.999891	0.999993	0.415526
DERL1	0.0477705	1603.52	-793.759	3.26588	1.83984	0.00828865	0.0784405	0.00109626	0.0651565	-0.0140149	0.268803	0.00444777	0.101827	0.0149659	0.0614063	0.00619027	0.110752	0.319028	0.00536562	1.12587	5.12578	1	1	1	1	1	0.739289	0.572193	0.941607	0.288657	0.023573	0.999993	0.999794	0.999891	0.999993	0.415526
ADAM10	0.113222	1818.17	-901.084	3.55606	2.13582	0.0103686	-0.000833389	0.00434389	0.0605439	-0.0159466	0.303325	0.00506569	0.116483	0.0168209	0.0690106	0.00705019	0.363197	2.1929	0.0666897	0.769678	5.11605	1	1	1	1	1	0.546736	0.138648	0.796219	0.380317	0.0237055	0.999993	0.999794	0.999891	0.999993	0.416739
ZMYM4	0.152735	1207.14	-595.571	1.85022	0.821356	0.00567824	0.0666959	0.00245135	0.0578431	-0.0248748	0.493529	0.00780159	0.18289	0.0272538	0.112446	0.0109973	1.57664	0.879923	0.00809017	0.264614	5.11615	1	1	1	1	1	0.209246	0.348223	0.928331	0.606968	0.0237041	0.999993	0.999794	0.999891	0.999993	0.416739
SGPL1	0.0923948	1333.21	-658.606	2.40853	1.06559	0.0104914	-0.0377302	-0.00014085	0.0978883	-0.0191662	0.320626	0.00587216	0.126166	0.0175438	0.0726925	0.00849159	0.0936478	4.54396	6.44563e-05	1.81335	5.0944	1	1	1	1	1	0.75959	0.0330351	0.993594	0.178107	0.0240033	0.999993	0.599625	0.999891	0.999993	0.421408
CLASP2	0.229182	1446.73	-715.365	2.26001	1.0947	0.00883455	0.0213934	-0.00067106	0.0834788	-0.0244965	0.566876	0.00797243	0.20501	0.0316398	0.129478	0.010858	0.660692	1.09105	0.000449837	0.415682	5.08987	1	1	1	1	1	0.416316	0.296238	0.983079	0.5191	0.024066	0.999993	0.999794	0.999891	0.999993	0.421945
SUPT16H	0.0542083	1592.5	-788.251	3.06974	1.60813	0.00831089	0.0650204	-0.00374982	0.0911354	-0.0151519	0.340016	0.00480488	0.124618	0.0189814	0.0776393	0.00672163	0.026382	0.41511	0.0390271	1.37788	5.08141	1	1	1	1	1	0.870971	0.519387	0.843395	0.240463	0.0241837	0.999993	0.999794	0.999891	0.999993	0.423442
UFL1	0.0713521	968.102	-476.051	1.68043	0.301941	0.0091155	0.142318	-0.0146366	0.118709	-0.0243401	0.376934	0.00741826	0.150739	0.0206237	0.0854533	0.0108066	0.201083	0.418286	0.503674	1.92979	5.073	1	1	1	1	1	0.653848	0.517793	0.47789	0.164782	0.0243013	0.999993	0.999794	0.999891	0.999993	0.424932
DIS3	0.0703469	1267.78	-625.891	2.08943	1.00331	0.00706936	0.0718215	-0.00533172	0.0642313	-0.0210873	0.432122	0.00658902	0.160243	0.024016	0.0987033	0.00937327	0.5197	0.665117	0.0492872	0.423477	5.06128	1	1	1	1	1	0.47097	0.414759	0.824308	0.515207	0.0244661	0.999993	0.999794	0.999891	0.999993	0.426449
RELCH	0.162389	1391.45	-687.726	2.04799	1.21273	0.00765736	0.03309	-0.0015845	0.0294064	-0.0239594	0.602269	0.00780071	0.215033	0.0337115	0.1377	0.0106547	0.961195	0.786738	0.00220918	0.0456054	5.05669	1	1	1	1	1	0.326886	0.375088	0.962512	0.830895	0.024531	0.999993	0.999794	0.999891	0.999993	0.426449
NAA15	0.207066	1121.44	-552.719	1.59777	0.623075	0.00427196	0.0113307	0.012462	0.0451322	-0.028444	0.562584	0.00884993	0.207498	0.0310902	0.128403	0.0126508	2.379	1.65309	0.160667	0.123544	5.05529	1	1	1	1	1	0.122976	0.198539	0.688543	0.725222	0.0245508	0.878483	0.999794	0.999891	0.999993	0.426449
PACS1	0.115635	2012.16	-998.079	3.9169	2.42026	0.00413766	0.0466911	0.00570055	0.0636912	-0.0147942	0.320937	0.00481601	0.118688	0.0179302	0.0732435	0.00657827	1.10252	0.674651	0.101079	0.756172	5.0578	1	1	1	1	1	0.293714	0.411435	0.750539	0.384529	0.0245153	0.999993	0.999794	0.999891	0.999993	0.426449
PIP4K2B	0.0666911	2300.34	-1142.17	4.03966	2.47988	0.000552961	-0.035914	0.00930214	0.0802182	-0.0128892	0.324014	0.00415478	0.116117	0.0181105	0.0739868	0.00573015	4.79076	1.99126	0.263818	1.17554	5.05968	1	1	1	1	1	0.0286128	0.158209	0.607509	0.278266	0.0244888	0.458681	0.999794	0.999891	0.999993	0.426449
DCAF5	0.0442504	1717.91	-850.956	3.36828	2.01227	0.00123035	0.0849886	0.00565254	0.056176	-0.0135274	0.283173	0.00434591	0.104742	0.0157786	0.0646329	0.0060217	3.79279	0.130118	0.128337	0.755431	5.04651	1	1	1	1	1	0.0514739	0.71831	0.720163	0.384762	0.0246756	0.617357	0.999794	0.999891	0.999993	0.428048
PIK3R4	0.154568	986.086	-485.043	1.4628	0.00480619	0.0106993	0.168017	-0.0171055	0.140216	-0.0280099	0.477636	0.00883281	0.184735	0.026273	0.108552	0.0124753	0.294414	0.279927	0.423889	1.66848	5.04104	1	1	1	1	1	0.587406	0.596749	0.515003	0.196463	0.0247536	0.999993	0.999794	0.999891	0.999993	0.428834
NOL8	0.0925167	1399.57	-691.785	2.39983	1.02875	0.00277554	0.0801904	0.00301601	0.104977	-0.0195452	0.403183	0.00622839	0.148512	0.0224523	0.091976	0.00871477	2.77148	0.470297	0.0180445	1.30267	5.02999	1	1	1	1	1	0.0959574	0.49285	0.893142	0.253725	0.024912	0.800862	0.999794	0.999891	0.999993	0.431007
RBPJ	0.207177	1761.8	-872.899	3.45536	2.5471	0.000562451	0.0384762	0.0109433	-0.0268981	-0.0112685	0.00736966	0.00403931	0.00732869	0.00597473	0.00687318	0.00502894	0.894681	27.2929	3.35475	15.3154	5.02084	1	1	1	1	1	0.344212	1.74853e-07	0.0670112	9.09725e-05	0.0250441	0.999993	4.83132e-06	0.999891	0.00137266	0.432721
PDS5B	0.125841	1234.87	-609.434	2.05821	1.06417	0.00783597	0.0672501	0.00675821	0.0329514	-0.0223145	0.448481	0.00708677	0.167612	0.0248272	0.10215	0.00996966	0.488295	0.799309	0.074098	0.104056	5.0097	1	1	1	1	1	0.484689	0.3713	0.785461	0.747015	0.0252057	0.999993	0.999794	0.999891	0.999993	0.433339
NAA50	0.0850479	1716.22	-850.112	3.65459	2.09384	0.0103217	0.0735203	-0.00411164	0.0757901	-0.0144615	0.718553	0.00467939	0.106387	0.0325684	0.165811	0.00646142	0.808551	0.528671	0.0159381	0.208929	5.00925	1	1	1	1	1	0.368549	0.467166	0.899537	0.647608	0.0252122	0.999993	0.999794	0.999891	0.999993	0.433339
ACTN4	0.314706	2098.29	-1041.14	3.55886	2.5764	0.00790894	-0.0390754	0.00862444	0.0159343	-0.0229819	0.608016	0.00745798	0.217969	0.0340169	0.138823	0.0102623	0.686807	1.47694	0.0642793	0.0131748	5.01517	1	1	1	1	1	0.407253	0.224254	0.799856	0.908618	0.0251261	0.999993	0.999794	0.999891	0.999993	0.433339
NIBAN1	0.497711	2678.76	-1331.38	5.33625	4.20836	0.0108829	0.435022	0.0405975	-0.117396	-0.0305106	0.541569	0.00934646	0.217593	0.0301514	0.123588	0.013629	0.635224	0.752171	1.81295	0.902314	5.01154	1	1	1	1	1	0.425445	0.38579	0.178155	0.342162	0.0251788	0.999993	0.999794	0.999891	0.999993	0.433339
ZBTB44	0.141101	1298.81	-641.405	2.31298	1.34227	-0.000429225	0.114202	0.0159598	0.0194642	-0.0214243	0.366466	0.00683041	0.142054	0.0201268	0.0830888	0.00957735	5.69472	0.349055	0.628793	0.0548765	5.00404	1	1	1	1	1	0.0170161	0.554649	0.427798	0.814785	0.0252883	0.35772	0.999794	0.999891	0.999993	0.434076
MAP3K8	0.227247	2435.92	-1209.96	5.06713	3.7012	-0.0139334	-0.275086	0.0321147	-0.0210776	0.018256	0.39923	0.00610588	0.148794	0.0222841	0.0910113	0.00816739	0.882093	0.741824	2.07692	0.0536356	4.99624	1	1	1	1	1	0.347629	0.389077	0.149542	0.816854	0.0254024	0.999993	0.999794	0.999891	0.999993	0.434944
FAN1	0.201529	612.206	-298.103	0.71692	-0.783143	0.018978	0.248392	0.00924041	0.0550928	-0.0431865	0.651636	0.0126763	0.260662	0.0352783	0.147358	0.0193256	0.000156077	0.445276	0.0686066	0.139778	4.99379	1	1	1	1	1	0.990032	0.504587	0.793376	0.708502	0.0254384	0.999993	0.999794	0.999891	0.999993	0.434944
CEP95	0.24136	1162.66	-573.33	1.54995	0.54142	0.00177786	0.202973	0.00152606	0.0606701	-0.0291664	0.609986	0.00956109	0.22046	0.0339425	0.139605	0.0130506	4.60822	0.0425319	0.00202142	0.188863	4.99461	1	1	1	1	1	0.031819	0.836609	0.964139	0.663865	0.0254263	0.483117	0.999794	0.999891	0.999993	0.434944
CANX	0.0957061	2841.46	-1412.73	5.72176	3.77182	0.00879706	0.00459916	0.00577247	0.0476618	-0.0124952	0.345825	0.00415824	0.123353	0.0193552	0.0789692	0.00559755	0.478097	0.898471	0.0889466	0.364272	4.98296	1	1	1	1	1	0.489285	0.343192	0.765521	0.546143	0.0255981	0.999993	0.999794	0.999891	0.999993	0.437104
RIPK2	0.189173	1575.88	-779.941	2.84318	1.84223	-0.0115056	-0.301582	0.0242564	0.0211913	0.0207031	0.389678	0.00685267	0.15074	0.0218379	0.0891516	0.00928782	0.00209764	0.830046	1.23376	0.0565011	4.96873	1	1	1	1	1	0.96347	0.362259	0.266677	0.812114	0.0258096	0.999993	0.999794	0.999891	0.999993	0.439672
GIMAP6	0.320191	1519.13	-751.566	2.45665	0.792585	0.00779564	0.10995	-0.0286145	0.203481	-0.0265089	0.505969	0.00858055	0.195075	0.0282556	0.115342	0.0118929	1.0365	0.572712	1.02556	3.11222	4.96832	1	1	1	1	1	0.308637	0.449183	0.311203	0.0777068	0.0258157	0.999993	0.999794	0.999891	0.824282	0.439672
ELAVL1	0.0387172	1380.4	-682.202	2.61395	1.4511	0.0121877	-0.00760332	-0.00277676	0.050001	-0.0163716	0.35052	0.00514859	0.130815	0.0195571	0.0799879	0.00736036	1.28413	1.94989	0.020159	0.390758	4.94748	1	1	1	1	1	0.257132	0.162599	0.887094	0.531901	0.0261287	0.999993	0.999794	0.999891	0.999993	0.440164
TM9SF3	0.0655104	2327.45	-1155.72	4.62759	2.80568	0.0106672	-0.0122143	0.000318252	0.0809844	-0.0116945	0.283811	0.00384671	0.103293	0.0158582	0.0647705	0.00525164	2.811	1.63391	0.000402748	1.56332	4.95873	1	1	1	1	1	0.0936199	0.201163	0.983989	0.21118	0.0259592	0.793165	0.999794	0.999891	0.999993	0.440164
MAGT1	0.0328428	1760.18	-872.09	3.31503	2.05936	0.00968241	0.0146146	0.0021152	0.0353073	-0.0132251	0.377877	0.00429847	0.133741	0.0211484	0.0863245	0.00593714	0.858154	0.715588	0.0100035	0.167286	4.96187	1	1	1	1	1	0.354256	0.397595	0.920331	0.682535	0.0259122	0.999993	0.999794	0.999891	0.999993	0.440164
FNDC3A	0.155244	1247.18	-615.591	1.92621	0.990868	0.00300192	0.0605568	0.00884801	0.0379721	-0.0238606	0.438541	0.00765683	0.16731	0.0240944	0.0997471	0.0107364	2.95155	1.07109	0.134853	0.14492	4.93904	1	1	1	1	1	0.0857952	0.3007	0.713453	0.703438	0.0262566	0.768051	0.999794	0.999891	0.999993	0.440164
PPP6R3	0.135036	1404.94	-694.468	2.24596	1.29493	0.00503225	0.0378047	0.0117969	0.0263282	-0.021255	0.46507	0.00692515	0.170765	0.0258257	0.106055	0.00956904	1.65297	0.947219	0.208655	0.0616282	4.93383	1	1	1	1	1	0.198555	0.330428	0.647823	0.803941	0.0263358	0.999993	0.999794	0.999891	0.999993	0.440164
MADD	0.139502	1988.53	-986.265	3.46373	2.36417	-0.00187074	0.00858542	0.0117371	0.0288923	-0.0159708	0.4211	0.00527928	0.149774	0.0235765	0.096253	0.00718869	6.49888	0.914504	0.247837	0.0901024	4.93577	1	1	1	1	1	0.0107943	0.338922	0.618602	0.764047	0.0263063	0.279392	0.999794	0.999891	0.999993	0.440164
SOS1	0.127749	1510.55	-747.273	2.43542	1.28475	-0.000700198	0.0339996	0.00431638	0.0764974	-0.0179012	0.00429507	0.00348017	0.00415208	0.00417694	0.00442112	0.00804655	2.60757	66.6873	1.06788	299.384	4.94932	1	1	1	1	1	0.106355	3.18182e-16	0.301424	4.48758e-67	0.0261009	0.83424	1.04181e-14	0.999891	1.55899e-65	0.440164
THADA	0.240896	1315.32	-649.66	1.94888	0.928472	0.00861077	0.0083456	0.00159043	0.0630331	-0.0261784	0.575212	0.00855372	0.210171	0.0320948	0.131443	0.0117599	0.809656	1.39022	0.00245562	0.229966	4.9554	1	1	1	1	1	0.368222	0.238368	0.960478	0.631549	0.0260093	0.999993	0.999794	0.999891	0.999993	0.440164
SRPK2	0.127413	1557.32	-770.659	2.82462	1.67114	0.00353793	0.139616	0.00390846	0.0457653	-0.0182759	0.365293	0.00600161	0.137979	0.0202576	0.0832019	0.00823041	2.30352	0.0285471	0.037225	0.302557	4.93079	1	1	1	1	1	0.129081	0.865829	0.847008	0.582284	0.0263823	0.893212	0.999794	0.999891	0.999993	0.440164
SEC24B	0.140475	1467.08	-725.539	2.46134	1.34353	0.00354295	0.0481673	0.00632262	0.0584681	-0.0203804	0.419458	0.00667233	0.155777	0.0233138	0.0957352	0.00916172	2.56842	0.91492	0.0735473	0.372988	4.94849	1	1	1	1	1	0.109017	0.338812	0.78624	0.54138	0.0261134	0.841359	0.999794	0.999891	0.999993	0.440164
ZNF12	0.0591557	862.004	-423.002	1.47952	0.256792	0.00711573	0.270821	-0.00165267	0.0651845	-0.0259861	0.389625	0.00816203	0.158326	0.0212195	0.0879881	0.0117026	0.927594	0.121915	0.00606596	0.548833	4.93079	1	1	1	1	1	0.335489	0.726967	0.93792	0.458795	0.0263823	0.999993	0.999794	0.999891	0.999993	0.440164
NMUR1	0.618296	446.255	-215.128	0.418824	-1.31801	0.0223174	0.292592	0.0483992	-0.0238556	-0.0480099	0.00620114	0.00572491	0.273402	0.00601377	0.00615027	0.0216041	11.7566	0.194084	64.7713	15.045	4.93843	1	1	1	1	1	0.000606265	0.659539	8.41134e-16	0.000104976	0.0262659	0.0422354	0.999794	7.75798e-14	0.00158213	0.440164
THBD	0.691142	1803.56	-893.782	2.80644	2.65006	-0.0135565	-0.816447	0.0813943	-0.127167	0.0341344	0.659347	0.0112987	0.258003	0.0369858	0.150769	0.015344	0.42848	5.42425	4.84304	0.711415	4.94889	1	1	1	1	1	0.512736	0.019859	0.027758	0.398975	0.0261075	0.999993	0.40076	0.657408	0.999993	0.440164
LRCH3	0.271572	1343.72	-663.859	2.07702	1.00834	0.00596924	0.105864	-0.00338096	0.0696564	-0.0264933	0.614425	0.00874864	0.222657	0.0342806	0.140215	0.0119157	1.9739	0.367319	0.00972706	0.246791	4.94349	1	1	1	1	1	0.160034	0.544469	0.921435	0.619343	0.0261892	0.960572	0.999794	0.999891	0.999993	0.440164
ARMH1	0.35147	1614.13	-799.063	2.89108	2.64099	-0.0222009	-0.102664	0.00899517	-0.0871551	0.0249087	0.423739	0.00809928	0.171355	0.0240964	0.0967086	0.0112126	2.69673	0.768062	0.139353	0.812185	4.93502	1	1	1	1	1	0.100554	0.380817	0.708925	0.367475	0.0263178	0.813255	0.999794	0.999891	0.999993	0.440164
PPP1CB	0.342541	2174.59	-1079.29	4.75833	3.16197	0.00962024	0.0551137	-0.0059638	0.0409665	-0.0218631	0.382106	0.00709415	0.151432	0.0211872	0.0869377	0.00981341	0.140533	1.33174	0.0792321	0.222045	4.96344	1	1	1	1	1	0.707752	0.248497	0.778341	0.637486	0.0258886	0.999993	0.999794	0.999891	0.999993	0.440164
MFSD11	0.0345991	1150.57	-567.286	2.0109	1.15031	0.00995956	-0.000864174	0.00345288	-0.00435409	-0.010586	0.00602931	0.0037814	0.126277	0.00533957	0.00578968	0.00477555	3.8325	0.263298	0.418168	0.565569	4.91382	1	1	1	1	1	0.0502678	0.607864	0.517853	0.452025	0.0266427	0.611856	0.999794	0.999891	0.999993	0.443944
SERPINB2	0.708505	774.944	-379.472	0.838787	-0.203575	-0.00237905	0.15934	0.0128089	-0.00472112	0.0118625	0.0059849	0.00494143	0.00599168	0.00546549	0.00574825	0.00535343	0.000255898	708.112	5.49246	0.674557	4.91008	1	1	1	1	1	0.987237	5.14993e-156	0.0190987	0.411467	0.0267004	0.999993	3.13714e-154	0.497287	0.999993	0.44434
SEC14L4	3.47752	343.975	-163.988	0.215377	-0.480531	0.0120601	-0.495278	0.0127748	-0.278589	0.0124081	0.00578024	0.00587582	0.00579374	0.00563168	0.005905	0.0056037	4.68284	7306.79	5.14552	2225.81	4.90299	1	1	1	1	1	0.0304653	0	0.0233065	0	0.0268102	0.474186	0	0.575934	0	0.4456
TMEM33	0.156927	1298.96	-641.482	2.254	1.34491	0.00945631	0.104637	0.00612098	0.0122352	-0.0213731	0.355225	0.00687044	0.143169	0.0193801	0.0802764	0.00965517	0.0847565	0.594822	0.0997544	0.0232297	4.90024	1	1	1	1	1	0.770952	0.440561	0.752125	0.878861	0.026853	0.999993	0.999794	0.999891	0.999993	0.445746
CDV3	0.061061	2085.26	-1034.63	4.02421	2.44296	0.00499663	-0.0297121	0.00464466	0.0723601	-0.0122738	0.276922	0.00403621	0.101656	0.015379	0.0631422	0.0055486	0.300348	2.44995	0.091212	1.31329	4.89321	1	1	1	1	1	0.583664	0.117529	0.762642	0.2518	0.0269625	0.999993	0.999794	0.999891	0.999993	0.446997
GIT2	0.164428	2097.01	-1040.51	3.83484	2.91281	0.00520638	0.0554388	0.0127883	-0.0382023	-0.014994	0.496486	0.00512733	0.173206	0.0278273	0.113433	0.00678177	0.272357	0.231389	0.211195	0.113423	4.88823	1	1	1	1	1	0.601755	0.630495	0.645833	0.736281	0.0270404	0.999993	0.999794	0.999891	0.999993	0.447723
WDR7	0.290166	861.822	-422.911	1.0245	-0.180754	0.00634378	0.108134	0.00288134	0.0737301	-0.0363144	0.69091	0.0113662	0.255887	0.037941	0.157376	0.0164304	1.84606	0.810012	0.00576729	0.21949	4.88498	1	1	1	1	1	0.174242	0.368117	0.939465	0.639429	0.0270914	0.987313	0.999794	0.999891	0.999993	0.448
HOOK3	0.219048	2160.32	-1072.16	3.94758	2.99269	0.00589765	-0.144512	0.00189757	-0.0059114	-0.0159508	0.675875	0.0053593	0.230425	0.0378876	0.154329	0.00722194	0.0347869	1.69025	0.00250841	0.00146718	4.8782	1	1	1	1	1	0.852043	0.193568	0.960055	0.969445	0.027198	0.999993	0.999794	0.999891	0.999993	0.449196
SF3B2	0.0222973	3749.06	-1866.53	6.60387	4.2851	0.00303419	0.0114983	0.00630676	0.0611762	-0.00653594	0.241375	0.00220681	0.0832835	0.0135523	0.0551605	0.00296197	0.164408	0.340592	0.216563	1.23001	4.86915	1	1	1	1	1	0.68513	0.559487	0.641672	0.267406	0.0273409	0.999993	0.999794	0.999891	0.999993	0.449854
HIVEP3	0.571456	1032.53	-508.266	1.18877	-0.487139	-0.00170009	0.0263709	-0.00846744	0.21058	-0.0412502	0.858022	0.0127524	0.310073	0.0474525	0.195783	0.0186921	5.05371	1.31861	0.031841	1.15687	4.87008	1	1	1	1	1	0.0245733	0.250842	0.858377	0.282116	0.0273263	0.427951	0.999794	0.999891	0.999993	0.449854
RAD21	0.0739471	2363.87	-1173.94	4.70529	2.87129	0.00529655	0.0954429	-0.00773164	0.0881946	-0.0115248	0.28791	0.00387586	0.104203	0.0161212	0.0657513	0.00522176	0.122313	0.00535232	0.230012	1.79918	4.87119	1	1	1	1	1	0.72654	0.941679	0.631515	0.179812	0.0273087	0.999993	0.999794	0.999891	0.999993	0.449854
WAPL	0.0750922	1405.33	-694.667	2.71389	1.4829	0.00385656	0.00153825	0.000212518	0.0639886	-0.0114871	0.00854081	0.00403072	0.00855798	0.00589685	0.00740199	0.00521846	0.104946	0.0414377	0.00129883	74.7322	4.84545	1	1	1	1	1	0.745973	0.838695	0.971251	5.39099e-18	0.0277192	0.999993	0.999794	0.999891	1.13332e-16	0.45427
CSTF1	0.0925005	931.417	-457.709	1.63437	0.126276	0.00559288	0.249837	-0.0106132	0.131936	-0.0249526	0.367489	0.00791606	0.150393	0.0200943	0.0830871	0.011334	1.38664	0.0692233	0.278961	2.5215	4.84687	1	1	1	1	1	0.238974	0.792471	0.597383	0.112304	0.0276964	0.999993	0.999794	0.999891	0.999993	0.45427
DROSHA	0.2085	1121.65	-552.826	1.52666	0.426298	0.00429254	0.0944232	0.0105173	0.06581	-0.0282322	0.57714	0.00910614	0.211994	0.0320704	0.13194	0.012828	2.44073	0.639561	0.107547	0.24879	4.84365	1	1	1	1	1	0.118221	0.42387	0.742955	0.617929	0.027748	0.864934	0.999794	0.999891	0.999993	0.45427
ARRDC1	0.103495	2045.13	-1014.57	4.30589	2.99891	-0.00815353	-0.0965138	0.00866724	0.013119	0.0138207	0.217666	0.00459679	0.0907269	0.0121726	0.049573	0.00627958	0.0492081	0.182397	0.506984	0.0700342	4.84391	1	1	1	1	1	0.824447	0.669321	0.476447	0.791287	0.0277439	0.999993	0.999794	0.999891	0.999993	0.45427
PROSER1	0.161842	1173.58	-578.79	1.71815	0.891759	0.00303824	0.0579211	0.0283299	-0.00278583	-0.0255351	0.487129	0.00821021	0.183309	0.0268889	0.111119	0.0116175	2.84946	1.07446	1.11006	0.000628543	4.83113	1	1	1	1	1	0.0914049	0.29994	0.292069	0.979999	0.0279503	0.78725	0.999794	0.999891	0.999993	0.45644
PGGT1B	0.0959464	907.528	-445.764	1.44914	0.237668	0.00685708	0.0580896	-0.00411642	0.0883317	-0.0266423	0.400599	0.00813734	0.162234	0.0215017	0.0903789	0.0121201	0.762663	2.0662	0.0366517	0.955211	4.83206	1	1	1	1	1	0.382496	0.150596	0.848176	0.328396	0.0279352	0.999993	0.999794	0.999891	0.999993	0.45644
GLIPR1	0.161459	2705.21	-1344.6	5.28876	3.45596	0.00736832	-0.0492206	0.0232906	0.0504458	-0.0150672	0.26646	0.00506262	0.104877	0.0147898	0.0607166	0.00685684	0.0540607	4.7697	2.47991	0.690294	4.82857	1	1	1	1	1	0.816142	0.0289648	0.115309	0.406064	0.0279918	0.999993	0.544265	0.999891	0.999993	0.456549
G3BP2	0.0496637	2770.6	-1377.3	5.316	3.55395	0.00274151	-0.00629524	-0.000640394	0.0474209	-0.00991397	0.336131	0.00333561	0.116858	0.01886	0.0767945	0.00451268	1.42632	0.72082	0.00115295	0.381312	4.82642	1	1	1	1	1	0.232366	0.395875	0.972913	0.536902	0.0280268	0.999993	0.999794	0.999891	0.999993	0.456551
SETX	0.198846	2137.86	-1060.93	3.66869	2.22626	-0.000372406	0.00976473	0.0030211	0.0986357	-0.0188754	0.526275	0.0062647	0.18702	0.0294535	0.120187	0.00859932	5.8831	0.805505	0.0105209	0.673521	4.81795	1	1	1	1	1	0.0152869	0.369453	0.918303	0.411827	0.0281648	0.337626	0.999794	0.999891	0.999993	0.458012
ATP9B	0.216962	1289.89	-636.947	1.85517	1.44123	0.00502782	-0.0247064	0.0159684	-0.0532243	-0.026413	0.616279	0.00872605	0.225023	0.0345351	0.140807	0.012035	2.17568	1.52414	0.213797	0.142879	4.81663	1	1	1	1	1	0.140208	0.216994	0.643808	0.705435	0.0281864	0.926641	0.999794	0.999891	0.999993	0.458012
PPIB	0.164717	1885.94	-934.971	3.50624	1.91347	0.00739107	0.0463775	0.00656719	0.0905631	-0.0121823	0.00904889	0.00448417	0.00869119	0.00657416	0.00800974	0.00555314	0.218975	28.0132	0.997881	127.84	4.81262	1	1	1	1	1	0.639822	1.2049e-07	0.317824	1.21697e-29	0.0282521	0.999993	3.36474e-06	0.999891	2.97678e-28	0.45851
FLNB	0.276663	833.733	-408.867	1.06437	0.346297	0.00554487	0.221551	0.01091	-0.0241288	-0.0347866	0.538901	0.0110077	0.215395	0.0291365	0.12147	0.0158716	2.02396	0.178377	0.140208	0.0394574	4.8038	1	1	1	1	1	0.154835	0.672772	0.708075	0.842545	0.028397	0.952688	0.999794	0.999891	0.999993	0.459722
SRP68	0.0606754	1811.87	-897.933	3.45393	1.91523	0.00786895	0.0713007	-0.00495799	0.0930834	-0.0137757	0.331068	0.00459334	0.120776	0.0185343	0.0756388	0.0062842	0.0253613	0.231785	0.0715578	1.51445	4.80537	1	1	1	1	1	0.87347	0.630203	0.789082	0.218461	0.0283711	0.999993	0.999794	0.999891	0.999993	0.459722
USP28	0.178342	1261.02	-622.508	2.01307	0.533611	0.0114177	0.115423	-0.00538884	0.13094	-0.0236887	0.48669	0.00759929	0.182326	0.0270891	0.110942	0.0108175	0.00400008	0.367489	0.0395732	1.39301	4.79541	1	1	1	1	1	0.94957	0.544376	0.842317	0.237897	0.0285357	0.999993	0.999794	0.999891	0.999993	0.461397
EIF3A	0.132701	2371.78	-1177.89	4.43374	2.80762	0.000707728	-0.0425855	0.00161069	0.0862204	-0.0146041	0.464075	0.00502039	0.162008	0.0259941	0.106017	0.00667235	4.34589	1.25881	0.00383948	0.661408	4.7906	1	1	1	1	1	0.0370983	0.261877	0.950592	0.416063	0.0286155	0.52582	0.999794	0.999891	0.999993	0.461548
ESYT2	0.0903782	2118.04	-1051.02	3.98535	2.52573	0.0037193	0.0767349	0.0127799	0.0449263	-0.0138099	0.347217	0.00460971	0.125645	0.0194677	0.0793505	0.00630838	1.37033	0.16206	0.430947	0.320555	4.79228	1	1	1	1	1	0.241756	0.687267	0.511525	0.571274	0.0285876	0.999993	0.999794	0.999891	0.999993	0.461548
PINK1-AS	0.595864	372.588	-178.294	0.275688	-0.946038	0.0139065	0.459365	0.0144102	-0.0986166	-0.0773157	1.00513	0.0217568	0.413243	0.0545861	0.229241	0.0353411	0.821688	0.120605	0.0696908	0.185061	4.78601	1	1	1	1	1	0.364687	0.728379	0.791788	0.66706	0.0286917	0.999993	0.999794	0.999891	0.999993	0.461641
PCF11	0.147054	1348.35	-666.175	2.10515	0.806482	0.00338729	0.149402	-0.00626075	0.109762	-0.0219725	0.456908	0.00729913	0.168351	0.0253742	0.10433	0.0100428	2.74102	0.0773238	0.0608794	1.10684	4.78684	1	1	1	1	1	0.097802	0.780957	0.805111	0.29277	0.028678	0.806636	0.999794	0.999891	0.999993	0.461641
CDK17	0.114846	1277.02	-630.509	2.16676	1.04015	0.00404707	0.165979	0.00944696	0.0486563	-0.0208183	0.417224	0.00678135	0.156846	0.0231889	0.095213	0.00952563	1.9265	0.0126903	0.165968	0.261147	4.77643	1	1	1	1	1	0.165142	0.910307	0.68372	0.609333	0.0288519	0.976023	0.999794	0.999891	0.999993	0.463648
OSBPL9	0.0764642	1672.98	-828.491	3.36604	1.98471	0.00565249	0.131499	-0.00442781	0.0632656	-0.0142623	0.278184	0.00474858	0.107021	0.0154258	0.0634097	0.00652988	0.321302	0.00204415	0.082391	0.995463	4.77054	1	1	1	1	1	0.570826	0.963938	0.774083	0.318411	0.0289508	0.999993	0.999794	0.999891	0.999993	0.464099
MTA2	0.208452	1237.52	-610.76	1.77445	0.97574	0.00362435	0.0488207	0.0247308	0.000190241	-0.0259531	0.527676	0.0083196	0.198086	0.0290344	0.119972	0.0118822	2.40787	1.024	0.725524	2.51451e-06	4.77072	1	1	1	1	1	0.120727	0.311573	0.394338	0.998735	0.0289477	0.873087	0.999794	0.999891	0.999993	0.464099
PLAUR	0.372557	2961.28	-1472.64	6.3345	4.54455	-0.0111512	-0.277845	0.0345612	-0.0106092	0.0229486	0.482318	0.00768978	0.183401	0.0270286	0.110215	0.0105123	0.0443266	0.196899	1.63505	0.00926585	4.76557	1	1	1	1	1	0.833247	0.657235	0.201007	0.923315	0.0290345	0.999993	0.999794	0.999891	0.999993	0.464326
CD83	0.654226	1978.99	-981.496	3.21663	2.03739	-0.0224729	-0.525003	0.0331076	0.0907871	0.0328603	0.711884	0.0114459	0.265058	0.0400247	0.163031	0.0150528	0.215304	1.03638	0.684222	0.310105	4.76548	1	1	1	1	1	0.642642	0.308666	0.408137	0.577616	0.0290359	0.999993	0.999794	0.999891	0.999993	0.464326
SLC22A16	0.573028	738.296	-361.148	0.933556	0.472814	0.00238556	-0.227821	0.00286999	-0.0770507	0.0105018	0.00512599	0.00441075	0.167574	0.00484117	0.00502889	0.00481261	0.663181	0.638549	0.351447	234.752	4.76171	1	1	1	1	1	0.415439	0.424237	0.553295	5.48254e-53	0.0290996	0.999993	0.999794	0.999891	1.74284e-51	0.464778
SYNJ2BP	0.28275	1096.32	-540.162	1.56849	0.19672	0.00644082	0.0715311	-0.0275532	0.159257	-0.0296976	0.575066	0.00971843	0.214543	0.0318902	0.131135	0.0136126	1.64225	1.0161	0.746497	1.47488	4.75948	1	1	1	1	1	0.200017	0.313446	0.387588	0.224577	0.0291373	0.999993	0.999794	0.999891	0.999993	0.464812
LRIF1	0.119744	1362.86	-673.43	2.48561	0.97206	0.00910561	0.21341	-0.0137737	0.122149	-0.0195893	0.41045	0.00645356	0.154764	0.0229522	0.0935891	0.00898289	0.0557323	0.0852061	0.360124	1.70345	4.75561	1	1	1	1	1	0.813373	0.770362	0.548437	0.191838	0.029203	0.999993	0.999794	0.999891	0.999993	0.465294
CCSER2	0.109731	2831.26	-1407.63	5.18599	3.27924	-0.00354977	0.0650019	-0.00248278	0.103778	-0.0131383	0.405176	0.00452781	0.142242	0.022697	0.0925262	0.00602709	13.0277	0.136029	0.0119657	1.258	4.75188	1	1	1	1	1	0.00030691	0.712261	0.912895	0.26203	0.0292663	0.0243612	0.999794	0.999891	0.999993	0.465736
TTBK2	0.141068	957.154	-470.577	1.4237	0.474744	0.00614003	0.0613059	0.0110683	0.0278797	-0.0278045	0.470758	0.00886188	0.18331	0.0258706	0.107259	0.0127658	1.3204	1.464	0.18304	0.0675628	4.7439	1	1	1	1	1	0.250521	0.226294	0.668774	0.794919	0.0294023	0.999993	0.999794	0.999891	0.999993	0.467153
SPCS3	0.075219	2324.6	-1154.3	4.465	2.7661	0.00702797	-0.00642628	0.0108726	0.0618262	-0.0116084	0.316534	0.00393043	0.113123	0.0176713	0.072241	0.00533172	0.122542	1.15761	0.37856	0.732449	4.74039	1	1	1	1	1	0.726294	0.281961	0.538375	0.392091	0.0294623	0.999993	0.999794	0.999891	0.999993	0.467153
CNOT9	0.136127	860.249	-422.124	1.27754	-0.105827	0.00889148	0.128679	-0.0172653	0.12711	-0.0291401	0.442171	0.00903076	0.177393	0.0236832	0.0997998	0.0133827	0.458518	0.981016	0.531457	1.62219	4.74126	1	1	1	1	1	0.498317	0.321948	0.465995	0.202786	0.0294476	0.999993	0.999794	0.999891	0.999993	0.467153
SEC31A	0.0714648	1804.03	-894.015	3.53863	2.05817	0.00784564	-0.00580959	0.00373541	0.0729	-0.0138282	0.303885	0.004614	0.112668	0.0169452	0.0693871	0.00635597	0.0293742	1.7755	0.0485937	1.10382	4.73335	1	1	1	1	1	0.863918	0.182702	0.825529	0.29343	0.0295832	0.999993	0.999794	0.999891	0.999993	0.468502
FBXO3	0.0962838	985.051	-484.526	1.57371	0.523865	0.00712499	0.166964	-5.73575e-05	0.0471437	-0.0248211	0.423129	0.00795453	0.165233	0.0231466	0.096088	0.0114142	0.772861	0.145312	6.14052e-06	0.240718	4.72883	1	1	1	1	1	0.379333	0.703057	0.998023	0.623688	0.029661	0.999993	0.999794	0.999891	0.999993	0.46873
MARCHF7	0.146932	1781.99	-882.996	3.56703	2.21225	0.00751394	0.205927	-0.0073926	0.0473298	-0.0141818	0.0237777	0.00521281	0.0217655	0.0104413	0.016257	0.00652192	0.00574518	86.2674	0.501282	8.47598	4.72836	1	1	1	1	1	0.939581	1.57181e-20	0.478937	0.00359867	0.0296692	0.999993	5.43167e-19	0.999891	0.0501935	0.46873
IRF4	0.366469	1226.13	-605.063	1.70355	0.37551	0.0106299	0.141458	0.012489	0.0975096	-0.0306171	0.660291	0.0103267	0.241905	0.0367016	0.151014	0.0140914	0.682649	0.374447	0.115794	0.416925	4.72086	1	1	1	1	1	0.408676	0.54059	0.733641	0.518475	0.0297988	0.999993	0.999794	0.999891	0.999993	0.47021
GOSR2	0.0702791	1125.42	-554.709	2.03378	0.897357	0.00740597	0.0779714	-0.00546303	0.0681202	-0.0205703	0.361036	0.00657131	0.141161	0.0199146	0.0821583	0.00946996	0.29097	0.84773	0.075253	0.687463	4.71827	1	1	1	1	1	0.589599	0.357195	0.783837	0.407029	0.0298437	0.999993	0.999794	0.999891	0.999993	0.470352
PAFAH1B1	0.119206	1519.09	-751.546	2.66626	1.54886	0.0028309	0.0744432	0.000782213	0.054546	-0.0182781	0.358766	0.00607883	0.136447	0.0198386	0.0816434	0.00841798	2.58552	0.538908	0.00155463	0.446358	4.71462	1	1	1	1	1	0.107845	0.462886	0.968549	0.50407	0.0299072	0.836264	0.999794	0.999891	0.999993	0.470469
PITRM1	0.0735947	1588.85	-786.426	2.87027	1.57963	0.00468592	0.0969448	-0.000998417	0.0737449	-0.0159014	0.330575	0.00534516	0.123455	0.0183768	0.0754254	0.00732571	1.08641	0.164725	0.00295178	0.955934	4.71165	1	1	1	1	1	0.297267	0.684843	0.956672	0.328213	0.0299588	0.999993	0.999794	0.999891	0.999993	0.470469
GVINP1	0.361087	1530.55	-757.277	2.21307	0.838503	-0.00527449	0.0854566	0.00184675	0.15117	-0.0284576	0.676169	0.00962969	0.24423	0.037946	0.154832	0.0131102	9.99618	0.488202	0.00236856	0.953259	4.71172	1	1	1	1	1	0.00156866	0.484731	0.961184	0.328891	0.0299576	0.0838234	0.999794	0.999891	0.999993	0.470469
YME1L1	0.0462331	2049.76	-1016.88	4.2041	2.57238	0.00584436	0.0394404	-0.000796992	0.0679508	-0.0110083	0.272245	0.00369224	0.0992926	0.0151986	0.0621019	0.00507567	4.54322e-06	0.443036	0.0027498	1.19723	4.70389	1	1	1	1	1	0.998299	0.505661	0.958179	0.273876	0.0300945	0.999993	0.999794	0.999891	0.999993	0.472033
VPS35	0.0810944	1864.79	-924.394	3.85798	2.36588	0.00943664	0.0490627	-0.00429199	0.0610041	-0.0132708	0.285537	0.00442981	0.107874	0.0159049	0.064993	0.0061221	0.681863	0.587953	0.0728213	0.881018	4.69886	1	1	1	1	1	0.408946	0.443212	0.787272	0.347923	0.0301826	0.999993	0.999794	0.999891	0.999993	0.472849
NCKAP1L	0.0945233	2930.77	-1457.38	5.90106	3.8771	0.00563807	-0.0808845	0.00137882	0.0698238	-0.0117854	0.315471	0.00406818	0.113521	0.0176223	0.071959	0.00543838	0.121891	3.23077	0.0061219	0.941534	4.69625	1	1	1	1	1	0.726992	0.0722666	0.937635	0.331884	0.0302286	0.999993	0.999794	0.999891	0.999993	0.473003
R3HDM1	0.163204	1110.62	-547.308	1.68304	0.647864	0.00492904	0.0456261	0.0123957	0.0488979	-0.0252822	0.463604	0.00824531	0.176431	0.0255968	0.105867	0.0116841	1.75515	1.43242	0.234515	0.213335	4.6821	1	1	1	1	1	0.185231	0.231371	0.628196	0.644166	0.0304785	0.999993	0.999794	0.999891	0.999993	0.473636
TAB2	0.29375	1738.21	-861.106	2.71799	1.74499	-0.00458834	0.170119	0.0153287	0.0368524	-0.0241213	0.581126	0.00837559	0.21039	0.0325118	0.132934	0.011141	10.9877	0.0331151	0.222295	0.0768523	4.68766	1	1	1	1	1	0.000917175	0.855602	0.637296	0.781609	0.0303801	0.0558709	0.999794	0.999891	0.999993	0.473636
PRKACA	0.30833	1523.98	-753.988	2.3611	1.52828	0.00526585	0.0246113	0.00945661	0.0220046	-0.0247637	0.528182	0.00851477	0.196807	0.0291407	0.119977	0.01145	2.21345	1.24258	0.10531	0.0336382	4.67761	1	1	1	1	1	0.136812	0.264974	0.745548	0.854478	0.0305583	0.914666	0.999794	0.999891	0.999993	0.473636
NUP188	0.12968	1869.44	-926.719	3.5014	2.04143	0.00927856	0.0239651	-0.00136398	0.081093	-0.0160026	0.41006	0.00540741	0.147832	0.0230346	0.093848	0.0073928	0.0598031	0.809713	0.00350638	0.746649	4.68555	1	1	1	1	1	0.806807	0.368205	0.952781	0.387539	0.0304173	0.999993	0.999794	0.999891	0.999993	0.473636
PPWD1	0.0824842	1072.71	-528.355	1.81637	0.371354	0.00396126	0.22073	-0.019207	0.139783	-0.0226608	0.409722	0.00737484	0.156934	0.0227427	0.0933639	0.0104756	1.95916	0.039734	0.713241	2.24156	4.67945	1	1	1	1	1	0.161603	0.842002	0.39837	0.134346	0.0305255	0.963366	0.999794	0.999891	0.999993	0.473636
BRWD3	0.74534	803.542	-393.771	0.732696	-0.30496	0.00491272	0.17286	0.0108585	0.0178493	-0.0507657	1.07316	0.0173905	0.390409	0.0592511	0.245073	0.0234705	3.87778	0.453119	0.0335851	0.00530459	4.67838	1	1	1	1	1	0.0489291	0.500857	0.854592	0.941939	0.0305445	0.603413	0.999794	0.999891	0.999993	0.473636
BCOR	0.381528	741.67	-362.835	0.753792	-0.520839	0.00338748	0.137403	0.0160076	0.0507631	-0.0440557	0.828796	0.0139695	0.305807	0.0455674	0.1894	0.0203694	2.94597	0.691757	0.123408	0.0718354	4.67786	1	1	1	1	1	0.0860921	0.405567	0.725367	0.788683	0.0305538	0.768608	0.999794	0.999891	0.999993	0.473636
JPT2	0.200777	1558.58	-771.288	2.85047	1.54516	0.0120345	0.21276	-0.017351	0.0793776	-0.0205443	0.444657	0.00688344	0.167231	0.0250736	0.101763	0.00948767	0.0631494	0.0369364	0.478871	0.608438	4.68882	1	1	1	1	1	0.801586	0.847595	0.488934	0.435377	0.0303595	0.999993	0.999794	0.999891	0.999993	0.473636
POM121C	0.230644	1519.96	-751.979	2.28719	1.42879	-0.0013717	0.0461434	0.0191203	0.0229688	-0.0238678	0.571794	0.0081397	0.20614	0.0319556	0.130795	0.0110407	6.8788	0.702386	0.35801	0.0308384	4.67337	1	1	1	1	1	0.00872242	0.401983	0.549613	0.860601	0.0306338	0.248342	0.999794	0.999891	0.999993	0.474245
SCFD1	0.0500102	1793.23	-888.615	3.46187	2.06553	0.0102739	0.0495008	-0.0130565	0.0706622	-0.013217	0.380966	0.00450999	0.135472	0.0213637	0.0870777	0.006122	1.03332	0.302554	0.373509	0.658506	4.66097	1	1	1	1	1	0.309381	0.582286	0.541098	0.417088	0.0308557	0.999993	0.999794	0.999891	0.999993	0.47638
KDM6A	0.238117	1470.92	-727.462	2.37516	1.3013	0.0069003	0.225058	-0.0101405	0.0582849	-0.0226865	0.501066	0.00782611	0.185743	0.0277819	0.114045	0.0105098	1.22178	0.0296594	0.133227	0.261191	4.65957	1	1	1	1	1	0.269011	0.863265	0.71511	0.609303	0.0308808	0.999993	0.999794	0.999891	0.999993	0.47638
IGLC2	1.31558	3862.53	-1923.26	7.83202	5.08657	0.0465875	0.495567	0.0192052	0.103431	-0.0474428	1.02246	0.0162177	0.387927	0.0577445	0.234862	0.0219711	3.59565	0.0356868	0.110615	0.193945	4.66268	1	1	1	1	1	0.0579311	0.850164	0.739445	0.659653	0.030825	0.650154	0.999794	0.999891	0.999993	0.47638
ARHGAP26	0.308117	2205.26	-1094.63	4.04974	3.07118	0.00486996	0.0633255	0.0175702	-0.032791	-0.0159056	0.12974	0.00601994	0.19265	0.0100587	0.0117768	0.00737142	0.482087	0.198306	3.05119	7.75271	4.65586	1	1	1	1	1	0.487479	0.656092	0.080678	0.00536319	0.0309477	0.999993	0.999794	0.999891	0.0739387	0.47685
SENP7	0.131486	867.388	-425.694	1.2695	-0.0576103	0.00857832	0.174796	-0.00856833	0.102072	-0.0287705	0.465427	0.00920233	0.184451	0.0252931	0.10545	0.0133394	0.615688	0.302868	0.11476	0.93696	4.65181	1	1	1	1	1	0.432654	0.58209	0.734789	0.333061	0.0310209	0.999993	0.999794	0.999891	0.999993	0.477416
TMEM106B	0.0932869	877.008	-430.504	1.43313	0.109038	0.00848062	0.190368	-0.00689023	0.0943378	-0.0266426	0.436713	0.00850476	0.174261	0.0239714	0.0989219	0.0123589	0.467697	0.106936	0.0826194	0.909466	4.6472	1	1	1	1	1	0.494049	0.74366	0.773779	0.340256	0.0311042	0.999993	0.999794	0.999891	0.999993	0.478136
STAT4	0.317237	1319.74	-651.87	1.97495	0.619231	0.00115384	0.274258	-0.0040598	0.123163	-0.0274981	0.585439	0.00911867	0.216167	0.0326789	0.133769	0.012763	4.19499	0.0474855	0.0154339	0.847709	4.64193	1	1	1	1	1	0.0405436	0.827498	0.901131	0.357201	0.0311998	0.546858	0.999794	0.999891	0.999993	0.479044
ZFAT	0.217372	656.203	-320.102	0.779363	-0.610216	0.00814806	0.22296	-0.0134079	0.0945644	-0.0399239	0.592224	0.0123974	0.237522	0.0318982	0.134178	0.0185533	1.13937	0.40919	0.176682	0.4967	4.63045	1	1	1	1	1	0.285786	0.522381	0.674241	0.480954	0.0314093	0.999993	0.999794	0.999891	0.999993	0.48126
KDM5A	0.131987	2064.82	-1024.41	3.99815	2.73291	0.00147588	0.0825346	0.00775348	0.018407	-0.0142644	0.446301	0.00491178	0.156905	0.0249789	0.101847	0.00662922	2.59644	0.0850821	0.0963492	0.0326641	4.63	1	1	1	1	1	0.107104	0.770525	0.756256	0.856578	0.0314176	0.835463	0.999794	0.999891	0.999993	0.48126
CUL4B	0.097519	1451.11	-717.556	2.80338	1.39693	0.00881368	0.0966308	-0.0029503	0.0867823	-0.0166985	0.323261	0.00553859	0.124704	0.0178744	0.0734622	0.00776318	0.00540407	0.284829	0.027244	1.39552	4.62673	1	1	1	1	1	0.941398	0.593554	0.868899	0.237476	0.0314776	0.999993	0.999794	0.999891	0.999993	0.481614
UBTF	0.0347236	1551.43	-767.717	3.06943	1.71518	0.00472173	0.0898008	-0.000123364	0.0682537	-0.0135712	0.298337	0.00450103	0.110268	0.0166748	0.0681282	0.00631388	0.487188	0.0965587	5.47337e-05	1.00369	4.62002	1	1	1	1	1	0.485184	0.755999	0.994097	0.31642	0.031601	0.999993	0.999794	0.999891	0.999993	0.481813
SLF2	0.0843349	1060.87	-522.436	1.7898	0.60243	0.00613475	0.122109	-0.000177979	0.0743749	-0.0225778	0.415143	0.00731366	0.159519	0.022907	0.0943969	0.0104996	0.870238	0.32679	6.03673e-05	0.62078	4.624	1	1	1	1	1	0.35089	0.567556	0.993801	0.430757	0.0315277	0.999993	0.999794	0.999891	0.999993	0.481813
PI4KA	0.0929319	2089.23	-1036.62	3.68534	2.25526	0.0045172	-0.0368369	0.0111626	0.0661263	-0.0140865	0.357976	0.0048088	0.128962	0.0199773	0.0817343	0.0065523	0.899387	1.93833	0.312218	0.654545	4.62187	1	1	1	1	1	0.342946	0.16385	0.576322	0.418493	0.0315667	0.999993	0.999794	0.999891	0.999993	0.481813
CCT6A	0.0595533	2119.03	-1051.51	4.16948	2.31729	0.00731621	0.042356	-0.00255177	0.113431	-0.0117597	0.285568	0.00399652	0.104396	0.0159996	0.0652367	0.00547433	0.144107	0.466941	0.0254368	3.02327	4.61456	1	1	1	1	1	0.704231	0.494398	0.873283	0.0820778	0.0317017	0.999993	0.999794	0.999891	0.851126	0.482601
CD96	0.286394	1806.9	-895.448	3.07404	1.53042	-0.000344447	0.18103	-0.0269257	0.166363	-0.022549	0.496623	0.00756748	0.183301	0.0278254	0.113505	0.0104984	5.44891	0.00758236	0.936382	2.14822	4.61323	1	1	1	1	1	0.0195806	0.930611	0.33321	0.142735	0.0317263	0.382126	0.999794	0.999891	0.999993	0.482601
UBC	0.126091	4032.12	-2008.06	9.39155	6.50542	-0.00848426	-0.0983506	0.0210755	0.00900135	0.01285	0.307123	0.00442944	0.113715	0.0172157	0.0701366	0.00598478	0.232196	0.0293333	1.49866	0.0164712	4.61007	1	1	1	1	1	0.6299	0.864012	0.220878	0.89788	0.0317847	0.999993	0.999794	0.999891	0.999993	0.482928
UBE3C	0.0494847	3016.41	-1500.21	5.52403	3.74026	0.00284682	-0.0467852	0.00987662	0.0345147	-0.00932388	0.287733	0.00323051	0.101358	0.0161338	0.0657307	0.00434534	1.14978	1.87241	0.37475	0.275722	4.60411	1	1	1	1	1	0.283595	0.171199	0.540426	0.599519	0.0318955	0.999993	0.999794	0.999891	0.999993	0.483915
COG5	0.144133	1064.94	-524.47	1.55652	0.553242	0.00601029	0.0927603	-0.0013076	0.0533869	-0.0258037	0.504176	0.00849747	0.190031	0.0279168	0.115187	0.0120276	1.32868	0.654795	0.00219392	0.214813	4.6026	1	1	1	1	1	0.249041	0.418404	0.962641	0.643021	0.0319235	0.999993	0.999794	0.999891	0.999993	0.483915
VWA8	0.300837	823.503	-403.751	0.960906	-0.267946	0.00456596	0.272805	-0.0103918	0.0849427	-0.036162	0.635326	0.0119129	0.242367	0.0348388	0.144804	0.0168649	2.6048	0.0226381	0.0889723	0.344103	4.59765	1	1	1	1	1	0.10654	0.880402	0.765488	0.55747	0.0320159	0.834545	0.999794	0.999891	0.999993	0.483925
TMEM181	0.252376	970.068	-477.034	1.25774	0.114206	-0.0027589	0.144412	-0.00361148	0.0911899	-0.0320392	0.632772	0.0104006	0.233264	0.0351304	0.144512	0.0149411	6.06143	0.319609	0.0105682	0.398183	4.59831	1	1	1	1	1	0.0138166	0.571843	0.91812	0.528029	0.0320036	0.319709	0.999794	0.999891	0.999993	0.483925
NPIPA1	0.356831	447.224	-215.612	0.434435	-1.12229	-0.000599967	0.453507	0.0350732	0.00608993	-0.0595185	0.751425	0.0180642	0.307139	0.0395671	0.167721	0.0277608	3.56447	0.00360783	0.785746	0.00131842	4.59662	1	1	1	1	1	0.0590287	0.952104	0.37539	0.971035	0.032035	0.652376	0.999794	0.999891	0.999993	0.483925
IGKV1-5	1.26932	2450.66	-1217.33	4.26918	1.77314	0.0349483	0.311339	-0.000948326	0.227343	-0.0239946	0.0138649	0.0105258	0.0130346	0.0117811	0.0138874	0.0111979	6.75598	569.543	0.00647958	267.991	4.59146	1	1	1	1	1	0.0093434	7.05753e-126	0.935843	3.1101e-60	0.0321316	0.260918	3.98416e-124	0.999891	1.02861e-58	0.484825
ELP3	0.133803	1173.72	-578.86	1.96495	0.483145	0.00789106	0.145061	-0.00970221	0.135651	-0.0224057	0.43144	0.00735553	0.164031	0.023779	0.0980594	0.0104672	0.382004	0.148538	0.166477	1.91367	4.58201	1	1	1	1	1	0.536533	0.699936	0.683262	0.166556	0.0323094	0.999993	0.999794	0.999891	0.999993	0.486946
SPOCK2	0.362589	2304.66	-1144.33	4.0452	2.29121	-0.00413862	0.126374	-0.00516008	0.163753	-0.0223992	0.573805	0.00792886	0.208861	0.0321219	0.131046	0.0104722	8.85934	0.17056	0.0258054	1.56148	4.57499	1	1	1	1	1	0.00291594	0.679615	0.872376	0.211449	0.0324419	0.129898	0.999794	0.999891	0.999993	0.487907
USF1	0.745881	1521.45	-752.723	2.14758	1.96902	0.00203856	-0.0321706	0.0265395	-0.0786917	-0.0372091	0.790441	0.0126134	0.301895	0.0437726	0.179992	0.0173968	4.17589	1.83373	0.367604	0.19114	4.57469	1	1	1	1	1	0.041003	0.175687	0.544313	0.66197	0.0324477	0.548904	0.999794	0.999891	0.999993	0.487907
OTUD1	0.300621	1929.64	-956.82	3.49738	2.5917	-0.000612279	-0.331378	0.0348274	-0.0304482	0.0138805	0.0107372	0.00517523	0.0105505	0.00725013	0.0094068	0.00649435	1.49609	983.115	23.0754	10.4771	4.56813	1	1	1	1	1	0.221274	8.40598e-216	1.5577e-06	0.00120866	0.0325722	0.999993	5.79438e-214	7.39173e-05	0.0172438	0.489218
OGFOD1	0.107145	1190.59	-587.293	2.02264	0.749761	0.0105151	0.125645	-0.0155136	0.0975354	-0.0217074	0.477872	0.00721166	0.177583	0.0268699	0.109276	0.0101871	0.00565781	0.192555	0.333343	0.796662	4.54059	1	1	1	1	1	0.940041	0.660798	0.563697	0.372093	0.0331002	0.999993	0.999794	0.999891	0.999993	0.489382
RFFL	0.352886	948.86	-466.43	1.28869	0.378416	0.0118119	0.232646	-0.00301534	0.0189618	-0.0323014	0.59594	0.0108907	0.229394	0.032873	0.135958	0.0151269	0.438696	0.0711148	0.00841387	0.0194513	4.55975	1	1	1	1	1	0.507753	0.78972	0.926915	0.88908	0.0327319	0.999993	0.999794	0.999891	0.999993	0.489382
EDRF1	0.119902	1088.7	-536.349	1.68011	0.553844	0.00684952	0.126311	0.00899773	0.0576181	-0.0237171	0.433793	0.00788819	0.16642	0.023784	0.098744	0.0111216	0.863574	0.367489	0.143119	0.340484	4.54768	1	1	1	1	1	0.35274	0.544376	0.7052	0.55955	0.0329635	0.999993	0.999794	0.999891	0.999993	0.489382
ATF2	0.0634119	1244.92	-614.459	2.25996	1.14309	0.0053289	0.107271	-0.00121944	0.0562624	-0.0183819	0.340545	0.00607075	0.131674	0.0188224	0.0775673	0.00861022	0.807206	0.262629	0.00419729	0.526113	4.55778	1	1	1	1	1	0.368948	0.60832	0.948344	0.468246	0.0327695	0.999993	0.999794	0.999891	0.999993	0.489382
ZRANB2	0.0577099	1708.53	-846.266	3.17239	1.77211	0.00301875	0.0670937	-0.00245373	0.0857178	-0.0141058	0.349348	0.00481413	0.12637	0.0196053	0.0799049	0.00661935	1.82251	0.244158	0.0156641	1.15079	4.54114	1	1	1	1	1	0.177014	0.621219	0.9004	0.283385	0.0330895	0.98819	0.999794	0.999891	0.999993	0.489382
MICAL2	0.903024	1699.97	-841.983	2.83943	2.22096	0.00368624	-0.109139	-0.00360201	-0.0134874	-0.0122666	0.00649228	0.00500613	0.00647646	0.00603033	0.0062948	0.00574176	0.0288999	284.489	0.356785	4.59082	4.56414	1	1	1	1	1	0.86501	7.89586e-64	0.550297	0.0321436	0.0326482	0.999993	3.62849e-62	0.999891	0.40247	0.489382
PPP2R5E	0.0489027	1290.92	-637.462	2.4687	1.15059	0.00887306	0.031602	0.00783542	0.0702916	-0.0167992	0.332555	0.00554672	0.125847	0.018745	0.0772021	0.0078819	0.0162719	1.22507	0.174723	0.828988	4.5427	1	1	1	1	1	0.898496	0.268367	0.675948	0.362565	0.0330595	0.999993	0.999794	0.999891	0.999993	0.489382
PCYT1A	0.135329	1994.82	-989.409	3.99176	2.84749	0.00343807	0.142155	0.0100327	-0.014796	-0.01507	0.342494	0.0054078	0.11925	0.0180802	0.0749107	0.00706722	1.8265	0.0444029	0.307914	0.0390121	4.54702	1	1	1	1	1	0.176541	0.833106	0.578963	0.843425	0.0329762	0.987935	0.999794	0.999891	0.999993	0.489382
TGFBR2	0.0887014	2728.63	-1356.32	5.41955	3.35939	0.00384055	0.0728049	0.00484658	0.0873058	-0.0115036	0.280526	0.00400554	0.103505	0.0156936	0.0640298	0.00539612	0.818444	0.108913	0.0953726	1.85918	4.54466	1	1	1	1	1	0.365636	0.741385	0.757455	0.172719	0.0330216	0.999993	0.999794	0.999891	0.999993	0.489382
CASP3	0.125402	1552.79	-768.393	2.96801	1.55075	0.00468711	0.209564	-0.0167898	0.100904	-0.017656	0.360405	0.00605734	0.137954	0.0202563	0.082318	0.00828759	1.32347	0.206555	0.687021	1.50256	4.53864	1	1	1	1	1	0.24997	0.649481	0.40718	0.220278	0.0331379	0.999993	0.999794	0.999891	0.999993	0.489382
NSD1	0.195135	2034.67	-1009.33	3.49167	2.43114	4.85249e-05	-0.0416466	0.027538	0.00631414	-0.0166288	0.526448	0.00689246	0.183225	0.0294347	0.120304	0.0077851	3.61762	1.11328	0.875281	0.00275465	4.56239	1	1	1	1	1	0.0571706	0.291371	0.349497	0.958142	0.0326814	0.650121	0.999794	0.999891	0.999993	0.489382
P2RY1	0.562573	635.577	-309.789	0.647755	-0.404925	-0.0140254	-0.673469	-0.0294656	0.0816631	0.045488	0.698251	0.0156873	0.305966	0.0374674	0.158046	0.0213525	1.01286	1.02444	0.618477	0.266983	4.53835	1	1	1	1	1	0.31422	0.311469	0.431614	0.605363	0.0331436	0.999993	0.999794	0.999891	0.999993	0.489382
ARAP1	0.116704	2031.32	-1007.66	3.80875	2.37704	0.00305322	0.00182389	0.000885024	0.0710116	-0.01434	0.348752	0.00497314	0.127658	0.0195209	0.0796739	0.00672363	1.669	1.21405	0.00205546	0.794376	4.54877	1	1	1	1	1	0.196392	0.270532	0.963839	0.37278	0.0329424	0.999993	0.999794	0.999891	0.999993	0.489382
IGLV5-37	4.18076	243.354	-113.677	0.12636	-0.972127	0.0708253	1.29321	0.142349	-0.50005	-0.125106	1.57827	0.0397802	0.758206	0.102927	0.376768	0.0586275	0.148271	0.0218103	1.91268	1.76149	4.5536	1	1	1	1	1	0.700193	0.882593	0.166665	0.184439	0.0328496	0.999993	0.999794	0.999891	0.999993	0.489382
GASK1B-AS1	0.561324	521.607	-252.803	0.469568	-0.929584	0.0202173	0.0938724	-0.0203692	0.0456598	-0.0559377	0.885973	0.0171821	0.355117	0.0489871	0.201974	0.0262483	0.084758	1.73394	0.172895	0.0511069	4.54158	1	1	1	1	1	0.77095	0.187909	0.677551	0.821148	0.033081	0.999993	0.999794	0.999891	0.999993	0.489382
CAND1	0.0943979	1176.24	-580.12	2.06494	0.769325	0.00777954	0.102034	-0.00860697	0.0985442	-0.0205777	0.416045	0.00679638	0.156515	0.0230888	0.094859	0.00966614	0.257363	0.36699	0.138963	1.07921	4.53196	1	1	1	1	1	0.611937	0.544649	0.709314	0.298875	0.0332675	0.999993	0.999794	0.999891	0.999993	0.490337
IPO8	0.0910132	1002.94	-493.472	1.6157	0.514589	0.00523786	0.138514	-0.00450383	0.0680238	-0.0238503	0.395886	0.00775483	0.156686	0.0215796	0.0896782	0.0112068	1.25367	0.322062	0.0435589	0.575371	4.52923	1	1	1	1	1	0.262853	0.570371	0.834676	0.448132	0.0333206	0.999993	0.999794	0.999891	0.999993	0.490337
TTC39C	0.118029	1532.71	-758.356	2.69492	1.38477	-0.0031324	0.0399914	-0.00559101	0.101978	-0.0092649	0.00570446	0.00355215	0.00569644	0.00479282	0.00531566	0.00435327	3.90023	48.9548	1.36081	368.044	4.5295	1	1	1	1	1	0.0482795	2.61927e-12	0.243397	4.99048e-82	0.0333154	0.599485	8.14834e-11	0.999891	1.94525e-80	0.490337
RPS18P5	0.44423	716.559	-350.279	0.754914	-0.0172872	-0.02956	-0.144222	0.0460007	-0.046529	-0.00793956	0.00367148	0.00337985	0.214936	0.00358433	0.00373501	0.00373174	78.8918	0.878058	164.708	155.19	4.52657	1	1	1	1	1	6.56076e-19	0.348734	1.05957e-37	1.27246e-35	0.0333725	3.43705e-16	0.999794	2.39262e-35	3.36674e-34	0.490549
SP1	0.374189	1483.28	-733.641	2.15912	1.4594	0.00321916	0.0623961	0.0174025	-0.00297379	-0.0278546	0.692805	0.00988142	0.250708	0.0385488	0.158074	0.0131001	3.82193	0.604537	0.203799	0.000353915	4.52109	1	1	1	1	1	0.050586	0.436852	0.651672	0.984991	0.0334794	0.612239	0.999794	0.999891	0.999993	0.491569
IGHV3-66	1.54733	630.819	-307.409	0.559505	-3.03547	0.0417625	0.732261	-0.0609761	0.417378	-0.0637167	1.14434	0.0217395	0.44083	0.0637479	0.26266	0.0299867	0.305014	0.151414	0.91493	2.52507	4.5149	1	1	1	1	1	0.580756	0.697188	0.33881	0.11205	0.0336008	0.999993	0.999794	0.999891	0.999993	0.492799
BICRAL	0.232451	1162.76	-573.378	1.60982	0.595886	0.00158653	0.0967338	0.0161856	0.0471921	-0.0269895	0.561878	0.00910812	0.208271	0.0309555	0.128022	0.0127164	3.78827	0.539777	0.273389	0.135885	4.50469	1	1	1	1	1	0.0516128	0.462525	0.601067	0.712406	0.033802	0.618457	0.999794	0.999891	0.999993	0.495195
CRACR2B	0.589106	631.456	-307.728	0.752789	0.656208	-0.0163181	-0.0643844	0.0053266	-0.16125	0.0442956	0.547545	0.0159055	0.269263	0.0319676	0.1255	0.0208826	0.858544	3.56863	0.0277639	1.65087	4.49935	1	1	1	1	1	0.354146	0.0588807	0.867665	0.198841	0.0339077	0.999993	0.895373	0.999891	0.999993	0.496189
CRTC3	0.126029	1920.81	-952.406	3.35265	1.90151	0.00269333	-0.11231	0.0186774	0.0864557	-0.0150122	0.364998	0.00513452	0.132506	0.0203547	0.0832894	0.00708709	1.58825	4.38975	0.841982	1.07748	4.48698	1	1	1	1	1	0.207577	0.0361557	0.35883	0.299263	0.0341539	0.999993	0.642512	0.999891	0.999993	0.498677
SF3B3	0.117914	1840.62	-912.308	3.60363	2.08858	0.00968537	0.0364967	-0.0070567	0.0858395	-0.0149566	0.373017	0.00511026	0.136225	0.0208859	0.0852065	0.0070603	0.315782	0.647796	0.114155	1.01491	4.48767	1	1	1	1	1	0.574154	0.420902	0.735462	0.313729	0.0341401	0.999993	0.999794	0.999891	0.999993	0.498677
CCDC47	0.0800259	1460.65	-722.323	2.92908	1.51668	0.0134312	0.0874819	-0.00330238	0.0737163	-0.0154872	0.303719	0.00523216	0.11793	0.0168327	0.0690636	0.00731526	2.26491	0.321225	0.0384899	1.13927	4.48212	1	1	1	1	1	0.132334	0.570872	0.844463	0.285806	0.0342512	0.89893	0.999794	0.999891	0.999993	0.499542
NDUFS1	0.0350345	1482.1	-733.05	3.03387	1.7692	0.00804543	0.0795433	0.0024635	0.0441799	-0.0132955	0.256787	0.00453146	0.0996373	0.0142497	0.0585417	0.00630339	0.134765	0.252138	0.0298879	0.569534	4.44901	1	1	1	1	1	0.713542	0.615574	0.862745	0.450444	0.0349215	0.999993	0.999794	0.999891	0.999993	0.500697
NUP160	0.0901884	1591.19	-787.596	2.84918	1.45214	0.00564919	0.0390918	-0.0012885	0.0972678	-0.0162994	0.397189	0.00555013	0.144209	0.0222172	0.0907523	0.00771155	0.537877	0.658004	0.00336349	1.14874	4.46747	1	1	1	1	1	0.463314	0.417265	0.953752	0.283812	0.0345461	0.999993	0.999794	0.999891	0.999993	0.500697
DOP1A	0.610212	611.745	-297.873	0.516381	-1.28093	0.00496199	0.170546	-0.0148913	0.132713	-0.0530061	1.07213	0.0175342	0.386214	0.0589741	0.244962	0.0251024	2.8057	0.537485	0.0637589	0.293514	4.45884	1	1	1	1	1	0.0939298	0.463477	0.800651	0.587977	0.0347211	0.793165	0.999794	0.999891	0.999993	0.500697
ZNF264	0.185001	853.229	-418.614	1.0315	0.043318	0.00252566	0.119425	0.00146961	0.0347277	-0.0348022	0.70814	0.0113806	0.261012	0.0391962	0.161612	0.0165082	2.91256	0.525141	0.00140578	0.046175	4.44438	1	1	1	1	1	0.0878924	0.468657	0.970091	0.829858	0.0350164	0.777263	0.999794	0.999891	0.999993	0.500697
RIC1	0.151018	1470.3	-727.148	2.34691	1.16224	0.00477322	-0.0266864	0.0109042	0.0755953	-0.0199798	0.419918	0.00691562	0.156811	0.0231593	0.0956633	0.00946421	1.581	2.26899	0.221683	0.624453	4.45669	1	1	1	1	1	0.208617	0.131986	0.63776	0.429397	0.0347648	0.999993	0.999794	0.999891	0.999993	0.500697
EXOC2	0.0999117	951.05	-467.525	1.57536	0.157362	0.00948507	0.125575	-0.00862604	0.119842	-0.0242719	0.404542	0.00785101	0.161234	0.0221157	0.0916751	0.0115086	0.111742	0.53805	0.152132	1.70889	4.44799	1	1	1	1	1	0.738169	0.463242	0.696506	0.191129	0.0349424	0.999993	0.999794	0.999891	0.999993	0.500697
DUSP1	0.482087	4507.68	-2245.84	10.2734	7.65643	-0.0110485	-0.35192	0.0299757	-0.0456789	0.024742	0.543503	0.00859829	0.206309	0.030422	0.123952	0.0117362	0.142485	0.526052	0.970874	0.135807	4.44439	1	1	1	1	1	0.705823	0.468271	0.324462	0.712486	0.0350162	0.999993	0.999794	0.999891	0.999993	0.500697
ZMYM2	0.151678	1575.2	-779.599	2.56327	1.60699	0.00247631	0.0290327	0.0125002	0.0272232	-0.0191078	0.423047	0.006629	0.156405	0.0234588	0.0964198	0.00903851	3.0509	0.999875	0.283936	0.0797162	4.46916	1	1	1	1	1	0.0806925	0.317341	0.594133	0.777682	0.0345119	0.750735	0.999794	0.999891	0.999993	0.500697
CTDSPL2	0.117996	788.188	-386.094	1.12158	-0.000198183	0.00478738	0.136826	0.00323096	0.0548397	-0.0308614	0.478906	0.00980436	0.192843	0.0259749	0.108559	0.0146319	1.61518	0.733195	0.0154723	0.255185	4.4487	1	1	1	1	1	0.203765	0.391849	0.901008	0.613447	0.0349278	0.999993	0.999794	0.999891	0.999993	0.500697
GIGYF1	0.412521	2272.84	-1128.42	4.02775	2.60442	-0.0044077	-0.0903317	0.00357484	0.10312	-0.0147633	0.211267	0.00592201	0.235864	0.03293	0.016852	0.00698367	4.86449	0.902036	0.011785	37.4443	4.4689	1	1	1	1	1	0.0274149	0.342236	0.913552	9.40624e-10	0.0345171	0.451071	0.999794	0.999891	1.64477e-08	0.500697
RANBP2	0.42984	1316.75	-650.375	1.70913	0.847588	0.000599708	0.0117509	0.0277239	0.0313276	-0.0315169	0.782298	0.0110869	0.280606	0.0433483	0.178397	0.0149351	5.14805	0.995227	0.409039	0.0308376	4.4532	1	1	1	1	1	0.0232725	0.318468	0.522457	0.860603	0.0348359	0.41526	0.999794	0.999891	0.999993	0.500697
MYSM1	0.221172	909.059	-446.53	1.16147	0.0174711	0.000984638	0.0998097	-0.00194914	0.0821781	-0.0318005	0.59392	0.0104907	0.223725	0.0325888	0.135252	0.0150588	3.74666	0.756196	0.00357724	0.369166	4.4595	1	1	1	1	1	0.052913	0.384522	0.952307	0.543459	0.0347077	0.625772	0.999794	0.999891	0.999993	0.500697
GASK1B	0.294993	2119.98	-1051.99	3.80583	2.4581	0.0148754	-0.207728	0.0146315	0.0627303	-0.0198249	0.34512	0.00670263	0.139798	0.0190426	0.078385	0.00938443	1.02443	12.3505	0.590371	0.640454	4.4628	1	1	1	1	1	0.311471	0.000440868	0.442276	0.423546	0.0346407	0.999993	0.0109565	0.999891	0.999993	0.500697
TC2N	0.341315	1334.04	-659.021	2.00429	0.57259	0.00394754	0.266717	-0.0265302	0.161356	-0.0269742	0.561658	0.00905639	0.20996	0.0316166	0.12863	0.012789	2.32258	0.0361613	0.704125	1.57355	4.44864	1	1	1	1	1	0.127509	0.849183	0.401401	0.209692	0.034929	0.890657	0.999794	0.999891	0.999993	0.500697
HSP90B1	0.343011	3417.72	-1700.86	7.27222	4.45697	0.0195222	0.202057	0.0139872	0.102545	-0.0216824	0.615906	0.00755643	0.220953	0.0345317	0.140764	0.0102851	2.32791	0.00122363	0.164069	0.530694	4.44427	1	1	1	1	1	0.127072	0.972095	0.685438	0.466315	0.0350186	0.888555	0.999794	0.999891	0.999993	0.500697
RBPMS2	1.2401	655.171	-319.586	0.59514	0.545991	-0.0226836	0.660614	0.00321469	-0.223783	-0.0107273	0.00531806	0.00487486	0.282594	0.00520027	0.00525231	0.00508693	23.3812	4.21976	0.382144	1815.32	4.44699	1	1	1	1	1	1.32868e-06	0.0399558	0.536458	0	0.0349628	0.000197747	0.698666	0.999891	0	0.500697
MCC	0.542553	194.223	-89.1116	0.114144	-2.2063	0.00743518	-0.123661	-0.0583237	-0.0220613	-0.0153918	0.00738558	0.00707952	0.458332	0.00727181	0.00733435	0.00728037	0.980938	0.349901	64.3287	9.04772	4.46965	1	1	1	1	1	0.321967	0.554169	1.05299e-15	0.00263022	0.0345021	0.999993	0.999794	9.64408e-14	0.0369218	0.500697
POM121	0.196212	1448.68	-716.34	2.17828	1.2231	0.0020505	0.0209988	0.0187264	0.0353615	-0.0225852	0.547251	0.00781091	0.197876	0.0304476	0.125009	0.0106974	3.55531	0.949771	0.378272	0.0800167	4.45748	1	1	1	1	1	0.0593554	0.329777	0.53853	0.777275	0.0347488	0.652793	0.999794	0.999891	0.999993	0.500697
ARIH1	0.268105	1100.33	-542.167	1.55952	0.541463	0.00496838	0.0791946	-0.00452627	0.0665315	-0.0281554	0.589689	0.00962153	0.218964	0.0326153	0.134462	0.0133619	2.11055	0.72674	0.0192592	0.244824	4.44006	1	1	1	1	1	0.146287	0.393942	0.889626	0.620743	0.035105	0.939145	0.999794	0.999891	0.999993	0.50114
TCF4	0.259789	1212.08	-598.038	1.86931	1.0901	0.0103998	0.0745633	0.0260728	-0.0229893	-0.0254517	0.527507	0.00885761	0.19859	0.0291394	0.120038	0.0120802	0.304159	0.778348	0.800595	0.036679	4.43903	1	1	1	1	1	0.581286	0.377647	0.370915	0.84812	0.0351261	0.999993	0.999794	0.999891	0.999993	0.50114
TERF2	0.0763244	839.771	-411.885	1.38269	0.102382	0.00956231	0.125883	-0.00302988	0.0844248	-0.0259881	0.410651	0.00835661	0.167278	0.0222759	0.0927051	0.0123405	0.156404	0.713603	0.0185004	0.82934	4.43486	1	1	1	1	1	0.692489	0.39825	0.891809	0.362463	0.0352121	0.999993	0.999794	0.999891	0.999993	0.501627
MINK1	0.12895	2276.26	-1130.13	4.22889	2.88266	0.000362536	0.0359576	0.0082153	0.0331222	-0.0138	0.382303	0.00480654	0.136573	0.0213181	0.0871387	0.00655388	3.88546	0.471525	0.148508	0.144483	4.43366	1	1	1	1	1	0.048706	0.492286	0.699965	0.703865	0.0352369	0.60189	0.999794	0.999891	0.999993	0.501627
SKIC3	0.129994	1636.19	-810.096	2.86191	1.49547	0.00554723	0.0217826	-0.00977105	0.106329	-0.0176998	0.442814	0.00600992	0.160564	0.0247258	0.10109	0.00841003	0.696701	0.877025	0.156164	1.10634	4.42936	1	1	1	1	1	0.403894	0.349018	0.692713	0.292879	0.0353258	0.999993	0.999794	0.999891	0.999993	0.502348
MYO9A	0.408945	1069.91	-526.955	1.34947	0.184039	0.00549756	0.0560822	0.0034099	0.0878389	-0.0324198	0.743244	0.0110862	0.268213	0.0411517	0.169381	0.0154186	2.16658	0.850653	0.00686604	0.268933	4.42107	1	1	1	1	1	0.141039	0.356368	0.933962	0.604048	0.0354977	0.928607	0.999794	0.999891	0.999993	0.502609
XPO5	0.145181	807.309	-395.655	1.10312	-0.270629	0.00832645	0.117847	0.00797514	0.0906311	-0.0309706	0.502553	0.00997649	0.198996	0.026999	0.113511	0.0147255	0.672179	0.977612	0.087253	0.637496	4.4234	1	1	1	1	1	0.412293	0.322789	0.767699	0.424619	0.0354494	0.999993	0.999794	0.999891	0.999993	0.502609
CPSF7	0.126459	1049.57	-516.785	1.63236	0.525031	0.00483333	0.100895	-0.001993	0.0732653	-0.0240857	0.395275	0.00794353	0.157965	0.0215478	0.0897158	0.011453	1.43611	0.818599	0.00855474	0.666896	4.42259	1	1	1	1	1	0.23077	0.36559	0.926307	0.414136	0.0354662	0.999993	0.999794	0.999891	0.999993	0.502609
SERINC5	0.485845	1453.57	-718.787	1.98559	1.41318	0.00643481	-0.0688201	0.00829927	0.00446779	-0.0320137	0.865663	0.0114967	0.307388	0.0484021	0.1977	0.0152203	2.48326	1.43953	0.0294002	0.000510707	4.42412	1	1	1	1	1	0.115064	0.230216	0.863858	0.98197	0.0354345	0.854302	0.999794	0.999891	0.999993	0.502609
FBXO21	0.148604	737.597	-360.798	1.04426	-0.302175	0.0100769	0.161833	0.00523675	0.0789271	-0.0319579	0.474415	0.0101756	0.195401	0.0252993	0.106577	0.0152032	0.333462	0.720558	0.0428457	0.548432	4.41863	1	1	1	1	1	0.563628	0.395961	0.836016	0.458959	0.0355485	0.999993	0.999794	0.999891	0.999993	0.502785
CCDC88A	0.330847	1600.07	-792.034	2.54091	1.68839	0.0088056	-0.0737899	0.00510505	0.0284364	-0.0246612	0.605154	0.00883791	0.219457	0.03366	0.138082	0.0117346	0.803026	2.16546	0.0230023	0.0424106	4.41666	1	1	1	1	1	0.37019	0.141143	0.879451	0.836839	0.0355896	0.999993	0.999794	0.999891	0.999993	0.502823
ARNT	0.14034	1737.26	-860.629	3.30355	2.10218	0.00877603	0.0376634	-0.00347445	0.0424309	-0.0167457	0.407395	0.00577147	0.149985	0.0227132	0.0928971	0.00797534	1.91385e-06	0.702302	0.0233999	0.208622	4.40866	1	1	1	1	1	0.998896	0.402011	0.878422	0.64785	0.0357569	0.999993	0.999794	0.999891	0.999993	0.504642
DDX54	0.0620795	1010.19	-497.095	1.76914	0.50931	0.00176692	0.0107676	-0.00579777	0.101641	-0.0124057	0.0101003	0.00476179	0.0101014	0.00629332	0.00859493	0.00591033	0.610344	0.928571	0.848716	139.846	4.40574	1	1	1	1	1	0.434658	0.335235	0.356916	2.87637e-32	0.0358182	0.999993	0.999794	0.999891	7.30074e-31	0.504963
CSNK2A2	0.122854	1105.83	-544.914	1.70638	0.402499	0.00762103	0.0746407	-1.59309e-05	0.101967	-0.0230424	0.436083	0.00767808	0.165519	0.0236961	0.0988833	0.0109827	0.459353	0.918884	4.51986e-07	1.06334	4.40188	1	1	1	1	1	0.497926	0.337768	0.999464	0.302454	0.0358993	0.999993	0.999794	0.999891	0.999993	0.505451
QKI	0.126783	2042.17	-1013.09	3.84314	2.52312	0.00300562	0.0490058	0.0126048	0.032613	-0.0146453	0.350431	0.00533887	0.116503	0.0183447	0.0764968	0.00698217	2.08571	0.518081	0.472121	0.181759	4.39962	1	1	1	1	1	0.148683	0.471661	0.492013	0.669866	0.0359469	0.943459	0.999794	0.999891	0.999993	0.505451
FAM13A-AS1	0.680859	424.42	-204.21	0.319286	-1.5523	0.0131802	0.338786	-0.0128077	0.0670662	-0.0656798	1.06377	0.0207075	0.410853	0.0581608	0.242315	0.0313166	1.02605	0.282827	0.0484932	0.0766034	4.39859	1	1	1	1	1	0.311088	0.594854	0.825706	0.781954	0.0359686	0.999993	0.999794	0.999891	0.999993	0.505451
PDPR	0.491984	775.288	-379.644	0.799665	-0.607749	0.00249098	0.120633	-0.0169713	0.124778	-0.043377	0.84609	0.0144323	0.311635	0.0462907	0.193043	0.0207001	3.26715	0.754328	0.134413	0.417797	4.39109	1	1	1	1	1	0.0706802	0.385109	0.7139	0.518038	0.0361272	0.703419	0.999794	0.999891	0.999993	0.506642
BPNT2	0.0585519	1396.02	-690.012	2.64559	1.37452	0.00987498	0.00716212	0.00157204	0.0696915	-0.0150899	0.28524	0.00539154	0.102373	0.0147472	0.0616745	0.00720127	0.279113	2.01804	0.0113634	1.27687	4.39092	1	1	1	1	1	0.597283	0.15544	0.915107	0.258481	0.0361307	0.999993	0.999794	0.999891	0.999993	0.506642
REL	0.433697	1258.85	-621.424	1.77774	1.1781	0.00390583	-0.0266979	0.00951389	-0.0170562	-0.0227815	0.00490577	0.00446692	0.224466	0.00475661	0.00486293	0.0108914	0.000736165	0.928036	4.00056	12.3017	4.3752	1	1	1	1	1	0.978354	0.335374	0.0454851	0.000452535	0.0364656	0.999993	0.999794	0.967074	0.00662958	0.510245
TBL1XR1	0.313833	1137.08	-560.538	1.69619	0.929183	0.00747799	0.0841952	-0.00168867	0.0119992	-0.0276655	0.594317	0.00954496	0.220923	0.0328109	0.135176	0.0132256	1.11552	0.650779	0.00264881	0.00787962	4.37569	1	1	1	1	1	0.290886	0.419834	0.958954	0.929267	0.0364552	0.999993	0.999794	0.999891	0.999993	0.510245
STT3A	0.154964	1499.33	-741.667	2.72718	1.28091	0.0160796	0.11337	0.00482912	0.0790536	-0.0189079	0.415226	0.00653224	0.15565	0.0232451	0.095017	0.00904751	1.88977	0.205264	0.0431591	0.692215	4.36745	1	1	1	1	1	0.169228	0.650505	0.835426	0.405412	0.0366318	0.979442	0.999794	0.999891	0.999993	0.512024
HELB	0.399605	1210.54	-597.271	1.58245	0.781341	-0.00142442	0.043352	0.00749171	0.0368723	-0.0322135	0.808468	0.0111353	0.290834	0.0451598	0.184605	0.0154191	5.62563	0.71276	0.0275206	0.0398944	4.36476	1	1	1	1	1	0.0176997	0.398529	0.868241	0.841687	0.0366896	0.365635	0.999794	0.999891	0.999993	0.512285
CTDP1	0.0897062	1083.33	-533.665	2.1478	1.07297	0.0090381	0.192853	0.00209088	0.0307727	-0.0186498	0.252333	0.00624717	0.114551	0.0135406	0.0566256	0.00893222	0.000949801	0.0517545	0.0238443	0.295328	4.35944	1	1	1	1	1	0.975414	0.820038	0.877282	0.586826	0.0368044	0.999993	0.999794	0.999891	0.999993	0.512792
GTPBP4	0.0825657	1565.19	-774.595	2.7155	1.47228	0.00299781	0.00630837	-0.00259901	0.0828457	-0.0166632	0.416157	0.00575354	0.150549	0.0231762	0.094995	0.00798442	2.02567	1.06185	0.0125757	0.760568	4.35543	1	1	1	1	1	0.15466	0.302793	0.910711	0.383151	0.0368912	0.952688	0.999794	0.999891	0.999993	0.512792
SERINC1	0.128034	3332.85	-1658.43	7.75847	5.17424	0.00636644	0.12949	-0.000783435	0.0470002	-0.0124615	0.274138	0.00438053	0.104587	0.0153201	0.0625315	0.00597307	0.014068	0.0353155	0.00261508	0.564941	4.35257	1	1	1	1	1	0.905586	0.850936	0.959216	0.452276	0.0369532	0.999993	0.999794	0.999891	0.999993	0.512792
NUP155	0.189096	831.5	-407.75	1.0784	-0.123014	0.00637495	0.0695458	0.00782189	0.0684337	-0.0320151	0.559421	0.0103359	0.21594	0.030498	0.127178	0.0153462	1.18017	1.38832	0.0657781	0.289543	4.35222	1	1	1	1	1	0.277322	0.238689	0.797586	0.590513	0.0369608	0.999993	0.999794	0.999891	0.999993	0.512792
RBBP4	0.0791596	2224.05	-1104.03	4.51513	2.84443	0.00806586	0.0127112	-0.00647976	0.0710557	-0.0119505	0.316975	0.00421039	0.114934	0.0177351	0.0723688	0.00572461	0.311835	0.834066	0.133491	0.964039	4.35796	1	1	1	1	1	0.576556	0.3611	0.714839	0.326171	0.0368364	0.999993	0.999794	0.999891	0.999993	0.512792
HNRNPA3	0.0859859	2015.46	-999.73	3.62442	2.1727	0.000431842	0.045718	-0.00362059	0.0880248	-0.0137572	0.367911	0.00487049	0.13164	0.0205769	0.0840823	0.00659191	4.69589	0.375473	0.0309597	1.09598	4.3555	1	1	1	1	1	0.0302348	0.540036	0.86033	0.295151	0.0368897	0.471411	0.999794	0.999891	0.999993	0.512792
PRRC1	0.10649	965.81	-474.905	1.57174	0.356941	0.00790445	0.0675317	0.00543678	0.0751273	-0.0241637	0.406803	0.00795961	0.162185	0.0221083	0.0921531	0.0115905	0.378192	1.37316	0.0604746	0.664623	4.34631	1	1	1	1	1	0.538573	0.241269	0.805747	0.414933	0.0370892	0.999993	0.999794	0.999891	0.999993	0.514029
TBL1X	0.193019	1299.82	-641.912	2.20124	1.23954	0.00327918	0.0657437	0.0141062	0.0261817	-0.0219163	0.410167	0.00757192	0.160342	0.022563	0.0928994	0.0105191	2.38871	0.906502	0.390863	0.0794274	4.34084	1	1	1	1	1	0.122214	0.341044	0.531846	0.778075	0.0372086	0.87722	0.999794	0.999891	0.999993	0.514918
RBM12	0.0982479	1407.5	-695.748	2.55253	1.33556	0.00399456	0.121477	-0.00645594	0.0754798	-0.0176762	0.370084	0.00610137	0.140111	0.020618	0.0844024	0.00848508	1.49746	0.0786429	0.0980447	0.799746	4.33977	1	1	1	1	1	0.221063	0.779145	0.754189	0.371169	0.037232	0.999993	0.999794	0.999891	0.999993	0.514918
IGHV4-34	1.51335	2058.14	-1021.07	3.16373	1.62206	0.0424329	0.714528	0.0162539	0.0702806	-0.0524977	1.20772	0.0191078	0.447699	0.0681409	0.277403	0.0252098	0.960616	0.396105	0.0568981	0.0641874	4.33653	1	1	1	1	1	0.327032	0.529108	0.811467	0.799996	0.0373028	0.999993	0.999794	0.999891	0.999993	0.515353
MTCO1P11	1.71385	224.456	-104.228	0.122943	-3.79665	0.0263977	0.332002	-0.0611485	0.298877	-0.0922667	0.00574393	0.00553191	0.489071	0.00565139	0.00569949	0.0443209	20.6845	0.313719	117.074	2749.88	4.33383	1	1	1	1	1	5.41517e-06	0.575407	2.76535e-27	0	0.0373621	0.000746553	0.999794	4.06941e-25	0	0.515628
ANKRD44	0.22273	2522.74	-1253.37	4.63962	3.23958	0.00153474	0.00764082	-0.000395753	0.0504019	-0.0183922	0.653931	0.00707815	0.226618	0.036703	0.149466	0.00884616	4.6611	0.456573	0.000116263	0.113712	4.32272	1	1	1	1	1	0.0308534	0.49923	0.991397	0.735957	0.0376067	0.478209	0.999794	0.999891	0.999993	0.516239
ELP1	0.0893445	756.24	-370.12	1.17539	-0.208421	0.0121405	0.178394	0.000757774	0.0874157	-0.0281096	0.412734	0.00911256	0.174114	0.0219711	0.09256	0.0135321	0.0112881	0.41418	0.00118953	0.891932	4.31497	1	1	1	1	1	0.915388	0.519855	0.972487	0.344954	0.0377783	0.999993	0.999794	0.999891	0.999993	0.516239
ADNP	0.247084	1075.55	-529.774	1.38718	0.442239	-0.00150111	0.118256	0.00955231	0.0460778	-0.0293305	0.634977	0.0102046	0.232049	0.0353458	0.145381	0.0141218	5.73609	0.363727	0.0730369	0.100455	4.31378	1	1	1	1	1	0.0166198	0.546444	0.786965	0.751285	0.0378049	0.354403	0.999794	0.999891	0.999993	0.516239
KPNA3	0.0424049	1181.74	-582.869	2.16575	0.82915	0.00558941	0.016071	0.00419825	0.094149	-0.0177184	0.319867	0.00588497	0.124538	0.017425	0.0724522	0.00851594	0.478246	2.05034	0.0580483	1.6886	4.32897	1	1	1	1	1	0.489218	0.152173	0.809608	0.193785	0.037469	0.999993	0.999794	0.999891	0.999993	0.516239
IKBKB	0.0433219	1438.31	-711.155	2.68583	1.29696	0.00310954	0.0188508	-0.00588598	0.106874	-0.0150464	0.315369	0.00508765	0.118323	0.017528	0.0718687	0.00723728	1.45926	1.27206	0.112764	2.21141	4.32229	1	1	1	1	1	0.227048	0.259381	0.737019	0.136994	0.0376163	0.999993	0.999794	0.999891	0.999993	0.516239
GRWD1	0.116406	1481.15	-732.574	2.7025	1.18066	0.00896816	0.109552	-0.00805927	0.121087	-0.017724	0.391357	0.00616957	0.146341	0.0218506	0.0894262	0.00853515	0.00507108	0.154747	0.13604	1.83343	4.3122	1	1	1	1	1	0.943229	0.69404	0.71225	0.175723	0.0378399	0.999993	0.999794	0.999891	0.999993	0.516239
ASF1A	0.24385	629.078	-306.539	0.886585	-0.795214	0.0145171	0.39631	-0.0305031	0.143026	-0.0361375	0.505452	0.0117514	0.217417	0.027305	0.113533	0.0173714	0.0619256	0.199585	1.24797	1.58703	4.3276	1	1	1	1	1	0.803478	0.655056	0.26394	0.207751	0.037499	0.999993	0.999794	0.999891	0.999993	0.516239
ITK	0.386713	1892	-937.998	3.06142	1.7962	-0.00167336	0.128596	0.00223778	0.103974	-0.0247196	0.593026	0.00882256	0.217757	0.0333286	0.135609	0.0119017	6.71566	0.19401	0.00450817	0.587865	4.31385	1	1	1	1	1	0.00955699	0.6596	0.946468	0.443246	0.0378034	0.261244	0.999794	0.999891	0.999993	0.516239
KIF21A	0.376895	464.114	-224.057	0.472819	-1.72542	0.0111783	0.421181	-0.00442484	0.151345	-0.0536247	0.794521	0.0163065	0.314053	0.041734	0.177505	0.025793	0.737241	0.00315088	0.0112412	0.72697	4.32241	1	1	1	1	1	0.390546	0.955236	0.915563	0.393867	0.0376136	0.999993	0.999794	0.999891	0.999993	0.516239
TGOLN2	0.0569126	3204.5	-1594.25	5.85918	4.08816	0.00529269	-0.0993803	0.00229263	0.0245147	-0.00932618	0.423021	0.00335747	0.144312	0.0237553	0.0966729	0.00448704	0.00131352	1.70544	0.00931425	0.0643048	4.32005	1	1	1	1	1	0.971089	0.191578	0.923115	0.799817	0.0376659	0.999993	0.999794	0.999891	0.999993	0.516239
PAK2	0.086919	2109.55	-1046.78	4.27406	2.6486	0.00668504	0.0265778	0.00966436	0.0543554	-0.0118277	0.281185	0.00415562	0.104418	0.0156419	0.0640334	0.00569359	0.0379014	0.777927	0.381739	0.720562	4.31546	1	1	1	1	1	0.845641	0.377776	0.536674	0.39596	0.0377676	0.999993	0.999794	0.999891	0.999993	0.516239
AP3M1	0.0671353	1349.35	-666.675	2.48402	1.22067	0.00661328	0.0654651	-0.0095856	0.0884769	-0.0167483	0.316091	0.00568581	0.1231	0.0174576	0.0718936	0.00807098	0.183025	0.711766	0.301486	1.51453	4.30617	1	1	1	1	1	0.668786	0.398858	0.582952	0.218449	0.0379743	0.999993	0.999794	0.999891	0.999993	0.517533
PRKCH	0.317206	1472.76	-728.381	2.29571	0.839833	0.00174116	0.244757	-0.00493139	0.139973	-0.0245722	0.53556	0.00859428	0.199196	0.0299526	0.122368	0.0118681	3.63706	0.0387928	0.0271062	1.30843	4.28674	1	1	1	1	1	0.0565067	0.84386	0.869228	0.252679	0.0384108	0.64664	0.999794	0.999891	0.999993	0.519944
CCAR1	0.127459	1396.09	-690.043	2.48869	1.43609	0.00486537	0.0638071	-0.00369841	0.0492975	-0.0188121	0.418113	0.00656201	0.155423	0.0233007	0.095533	0.00908778	1.20176	0.565038	0.0251938	0.266282	4.28508	1	1	1	1	1	0.272969	0.452238	0.873885	0.605837	0.0384483	0.999993	0.999794	0.999891	0.999993	0.519944
PSME4	0.665303	1571.57	-777.786	2.43502	2.01914	-0.00307642	-0.122947	-0.0103657	-0.0125127	-0.0123749	0.00705167	0.00531629	0.222263	0.00664984	0.00695217	0.00597664	1.51448	0.932092	2.42981	3.23939	4.28712	1	1	1	1	1	0.218456	0.33432	0.119047	0.0718873	0.0384021	0.999993	0.999794	0.999891	0.784107	0.519944
SART3	0.0967794	827.876	-405.938	1.27194	0.0417846	0.00715466	0.153948	-0.00264543	0.0775195	-0.0274388	0.442885	0.00900494	0.178478	0.0240632	0.100406	0.0132985	0.707083	0.40083	0.012086	0.596082	4.25722	1	1	1	1	1	0.400414	0.526661	0.91246	0.440077	0.0390839	0.999993	0.999794	0.999891	0.999993	0.519944
NINL	0.546126	207.575	-95.7874	0.152824	-2.83888	1.7262e-05	-0.351955	0.0911044	0.0168516	-0.0180361	0.00896806	0.00804746	0.361649	0.00854542	0.00883612	0.00871832	0.0114238	2.01977	113.661	3.63712	4.27974	1	1	1	1	1	0.914882	0.155262	1.54599e-26	0.0565047	0.0385692	0.999993	0.999794	2.13135e-24	0.653748	0.519944
LUC7L3	0.164945	2115.85	-1049.93	3.89214	2.39471	-0.00143823	0.102456	-0.00968646	0.098989	-0.0169726	0.447294	0.00655874	0.160439	0.0250906	0.102128	0.00821159	8.12787	0.074368	0.149041	0.939465	4.27208	1	1	1	1	1	0.004359	0.78508	0.699453	0.332415	0.0387434	0.164051	0.999794	0.999891	0.999993	0.519944
YWHAE	0.0547852	3064.03	-1524.01	5.96516	4.02779	0.00416231	-0.0349836	0.00589804	0.0363159	-0.00895083	0.250172	0.00319205	0.0901062	0.0140025	0.0571361	0.004331	0.102377	1.97794	0.17742	0.403992	4.27119	1	1	1	1	1	0.748996	0.159608	0.6736	0.525035	0.0387638	0.999993	0.999794	0.999891	0.999993	0.519944
NUP98	0.286618	2024.81	-1004.4	4.11152	2.63715	0.00538962	0.118241	-0.00524054	0.0564794	-0.0167401	0.0286648	0.00650603	0.0255983	0.0130596	0.0206985	0.00810622	0.799221	19.7459	0.161024	7.44561	4.2646	1	1	1	1	1	0.371326	8.84496e-06	0.688215	0.00635913	0.0389143	0.999993	0.000233083	0.999891	0.0870278	0.519944
SSR3	0.151129	1493.45	-738.725	2.74117	1.45368	0.0156481	0.0784219	0.00360397	0.0552451	-0.0185101	0.392905	0.00647883	0.149681	0.0219328	0.0898343	0.00896953	1.7809	0.532679	0.0270007	0.378184	4.25872	1	1	1	1	1	0.182039	0.465483	0.86948	0.538577	0.0390493	0.999993	0.999794	0.999891	0.999993	0.519944
JUND	0.328853	3692.57	-1838.28	8.33455	6.28188	-0.0152589	-0.0931419	0.0260882	-0.0589244	0.0194558	0.387395	0.00678379	0.150579	0.0218855	0.0885217	0.00941922	1.20163	0.43505	1.42093	0.443089	4.26646	1	1	1	1	1	0.272995	0.509521	0.23325	0.505635	0.0388719	0.999993	0.999794	0.999891	0.999993	0.519944
TMOD3	0.224868	1965.57	-974.784	3.62808	2.82784	0.00554276	-0.018879	0.00613728	-0.0374284	-0.0149353	0.558771	0.00535764	0.194044	0.0312941	0.12753	0.00721789	0.00858136	0.71473	0.0384616	0.086135	4.28162	1	1	1	1	1	0.926193	0.397878	0.844519	0.769149	0.0385267	0.999993	0.999794	0.999891	0.999993	0.519944
LOC112268148	0.224868	1962.29	-973.145	3.6203	2.82177	0.00554126	-0.0189964	0.00613	-0.0374057	-0.0149304	0.558737	0.00535144	0.19401	0.0312914	0.127521	0.00720998	0.00748053	0.716022	0.0383771	0.0860423	4.28822	1	1	1	1	1	0.931077	0.397452	0.844688	0.76927	0.0383774	0.999993	0.999794	0.999891	0.999993	0.519944
NR4A2	0.479592	1692.13	-838.065	2.62809	2.52081	-0.0262186	-0.382222	0.0555133	-0.111137	0.0272201	0.584237	0.00982988	0.219704	0.0326248	0.133659	0.0131727	2.85229	0.598289	2.89533	0.691384	4.27005	1	1	1	1	1	0.0912437	0.439232	0.0888367	0.405694	0.0387898	0.78725	0.999794	0.999891	0.999993	0.519944
CHD1	0.210401	2027.2	-1005.6	3.67251	2.24617	-0.00612219	-0.0235672	-0.00249253	0.100706	-0.0109642	0.00786566	0.00437898	0.142087	0.00647328	0.00726872	0.00531021	8.3881	0.452412	0.148263	191.955	4.26314	1	1	1	1	1	0.00377685	0.501192	0.700201	1.19046e-43	0.0389479	0.153144	0.999794	0.999891	3.47248e-42	0.519944
PDIA4	0.329637	2404.14	-1194.07	4.54087	2.52509	0.0185007	0.164512	0.0109873	0.108479	-0.0195792	0.579189	0.00703288	0.206746	0.0324819	0.132327	0.00944637	2.85769	0.00482866	0.114418	0.672035	4.29594	1	1	1	1	1	0.090938	0.944601	0.735169	0.412343	0.0382035	0.78725	0.999794	0.999891	0.999993	0.519944
SYVN1	0.271169	969.404	-476.702	1.27263	0.190335	0.0129534	0.138153	0.00559178	0.0478451	-0.029027	0.550779	0.0100937	0.211267	0.0302565	0.125592	0.0140672	0.0864026	0.501671	0.0341557	0.145129	4.25787	1	1	1	1	1	0.768801	0.478767	0.853376	0.703234	0.0390688	0.999993	0.999794	0.999891	0.999993	0.519944
WDFY3	0.553027	1877.13	-930.563	2.98647	2.55527	0.00784603	0.155751	0.0290213	-0.0804097	-0.0287832	0.652944	0.0105944	0.244831	0.0362541	0.148841	0.0139318	1.65739	0.204678	0.640794	0.291858	4.26839	1	1	1	1	1	0.197957	0.650971	0.423423	0.589032	0.0388278	0.999993	0.999794	0.999891	0.999993	0.519944
ATP2A2	0.412011	1204.53	-594.267	1.46257	0.667348	0.00469784	-0.0300757	0.0159212	0.0314528	-0.0315983	0.732687	0.0112942	0.265822	0.0405348	0.167357	0.0153062	2.72224	1.60584	0.154276	0.0353206	4.26181	1	1	1	1	1	0.098959	0.205078	0.694483	0.850925	0.0389784	0.809555	0.999794	0.999891	0.999993	0.519944
CTC1	0.170023	1434.42	-709.21	2.27523	1.16041	0.000140852	0.0837443	-0.00148637	0.0779501	-0.020871	0.494849	0.00735979	0.180196	0.0276414	0.11309	0.0100893	4.79112	0.348535	0.00289156	0.475097	4.27921	1	1	1	1	1	0.0286068	0.554944	0.957116	0.490651	0.0385813	0.458681	0.999794	0.999891	0.999993	0.519944
GIMAP7	0.523314	1965.19	-974.596	3.24376	1.64164	0.00114341	0.275002	-0.04849	0.210832	-0.0294425	0.747447	0.010663	0.274889	0.0419408	0.170827	0.014271	4.79421	0.00506291	1.33669	1.52321	4.25635	1	1	1	1	1	0.0285556	0.943275	0.247619	0.217134	0.0391039	0.458681	0.999794	0.999891	0.999993	0.519944
MYO18A	0.187871	1923.86	-953.93	3.26795	2.22579	0.00323171	0.00519924	0.00897518	0.0256516	-0.0161764	0.00633554	0.00455826	0.00630877	0.00572795	0.00631272	0.007832	0.701929	0.648347	2.45521	16.5118	4.26599	1	1	1	1	1	0.402136	0.420704	0.117136	4.83471e-05	0.0388826	0.999993	0.999794	0.999891	0.000737138	0.519944
HELZ	0.327676	1655.51	-819.755	2.63517	1.69364	0.00542431	0.0101367	0.0272669	0.0117087	-0.0239432	0.672917	0.00863667	0.239268	0.0374672	0.153503	0.0115798	1.90321	0.812012	0.529626	0.00581817	4.27524	1	1	1	1	1	0.167719	0.367526	0.466764	0.939199	0.0386715	0.97935	0.999794	0.999891	0.999993	0.519944
CR1	0.537397	2011.47	-997.736	3.5864	2.98826	0.00683201	0.250301	0.0538771	-0.129126	-0.0264968	0.5377	0.00910871	0.211797	0.0296234	0.121715	0.0128019	1.04985	0.00273765	3.30779	1.12548	4.28391	1	1	1	1	1	0.305541	0.958272	0.0689523	0.288741	0.0384748	0.999993	0.999794	0.999891	0.999993	0.519944
IGKV1-17	1.47393	1213.58	-598.789	1.43541	1.3597	0.0301486	0.327926	0.0805296	-0.231071	-0.0560997	1.21774	0.0205221	0.458863	0.0697473	0.28109	0.027192	0.0176441	0.176143	1.33308	0.675772	4.25638	1	1	1	1	1	0.894327	0.674709	0.248259	0.411047	0.0391032	0.999993	0.999794	0.999891	0.999993	0.519944
MON2	0.159892	1209.49	-596.745	1.8639	0.754583	0.0063278	0.0643912	0.00316106	0.0659198	-0.0227976	0.529394	0.00796053	0.194672	0.0294276	0.120766	0.011054	1.00787	0.604304	0.0115387	0.297949	4.25345	1	1	1	1	1	0.315414	0.436941	0.914457	0.585171	0.0391706	0.999993	0.999794	0.999891	0.999993	0.520301
CLPTM1L	0.1348	2369.51	-1176.76	4.86139	2.9577	0.0117846	0.143083	0.00826648	0.0646316	-0.0137154	0.345852	0.00490686	0.127212	0.0193837	0.0790708	0.0066541	1.74571	0.0282638	0.181874	0.668123	4.24853	1	1	1	1	1	0.186417	0.86649	0.669768	0.413707	0.0392842	0.999993	0.999794	0.999891	0.999993	0.520438
IRAG2	0.111402	1649.28	-816.64	3.24715	2.05082	-0.00175328	0.196287	0.0048418	0.031347	-0.00986427	0.00912264	0.00398578	0.00911522	0.00553548	0.00754738	0.00478486	4.44016	460.193	0.765076	17.2504	4.25003	1	1	1	1	1	0.035103	4.36452e-102	0.381745	3.27627e-05	0.0392496	0.508005	2.31426e-100	0.999891	0.000504222	0.520438
C2orf68	0.0714127	2399.78	-1191.89	4.87834	3.66547	0.00200661	-0.000569997	0.0224259	-0.0542725	-0.0106429	0.350505	0.0038569	0.123314	0.0196261	0.0799998	0.00516388	2.03838	0.673454	1.30566	0.460237	4.24785	1	1	1	1	1	0.153373	0.41185	0.253182	0.497513	0.0393001	0.952233	0.999794	0.999891	0.999993	0.520438
GORASP2	0.0714808	2160.61	-1072.3	4.21432	2.32007	0.00670191	0.0680923	-0.00248526	0.1195	-0.0119051	0.328634	0.0042525	0.118224	0.0184288	0.07512	0.00578932	0.00847908	0.130292	0.0181865	2.53062	4.22874	1	1	1	1	1	0.926633	0.71813	0.892725	0.111657	0.0397448	0.999993	0.999794	0.999891	0.999993	0.521059
LUC7L2	0.0353918	1637.96	-810.979	3.11318	1.84321	0.00238877	0.0699282	-0.00597544	0.0658048	-0.0128861	0.304138	0.00450294	0.111611	0.0170135	0.0695523	0.0062611	1.88507	0.187515	0.123354	0.895142	4.23584	1	1	1	1	1	0.169759	0.664993	0.725425	0.344088	0.039579	0.979442	0.999794	0.999891	0.999993	0.521059
NEPRO	0.0766339	681.199	-332.599	0.996516	-0.491362	0.00625398	0.256931	-0.0130384	0.119552	-0.0312334	0.434893	0.0102112	0.184036	0.0231406	0.097439	0.0151816	1.12146	0.0145363	0.317466	1.50539	4.23256	1	1	1	1	1	0.289604	0.904034	0.573134	0.219844	0.0396555	0.999993	0.999794	0.999891	0.999993	0.521059
GNL3	0.118248	1279.61	-631.806	2.25888	0.703665	0.00867071	0.146188	-0.00652805	0.132823	-0.0195332	0.405154	0.0068282	0.153217	0.0225835	0.092545	0.00948369	0.0994236	0.0501042	0.0835574	2.05986	4.24221	1	1	1	1	1	0.752522	0.822882	0.772533	0.151224	0.0394308	0.999993	0.999794	0.999891	0.999993	0.521059
PHAX	0.0966429	855.206	-419.603	1.41808	0.140616	0.0103183	0.153767	-0.00598696	0.0863363	-0.0251097	0.376179	0.00827943	0.159284	0.0203155	0.0847747	0.0122035	0.0459	0.430126	0.0868476	1.03718	4.23363	1	1	1	1	1	0.830358	0.511927	0.768224	0.308478	0.0396306	0.999993	0.999794	0.999891	0.999993	0.521059
DENND2C	0.850984	429.422	-206.711	0.358249	0.28234	-0.0260858	-0.44743	-0.0179859	-0.210486	0.0466189	0.00806177	0.00765837	0.409153	0.0248691	0.00802643	0.0226676	8.27601	0.0320418	0.52305	687.705	4.22974	1	1	1	1	1	0.00401724	0.857936	0.469543	1.41082e-151	0.0397216	0.159292	0.999794	0.999891	7.82943e-150	0.521059
ZNF609	0.716091	795.011	-389.505	0.750492	-0.0601193	-0.000396757	0.0334987	0.0275665	-0.0253574	-0.0479368	1.01163	0.0168906	0.37175	0.0559387	0.231031	0.0233082	4.84239	1.10288	0.242851	0.0120467	4.22982	1	1	1	1	1	0.0277683	0.293634	0.622154	0.912602	0.0397197	0.452298	0.999794	0.999891	0.999993	0.521059
ATL3	0.23899	1228.21	-606.103	1.92647	0.753439	0.013553	-0.0241222	-0.00426429	0.0803896	-0.0238707	0.545878	0.00811347	0.20214	0.029937	0.123676	0.0116014	0.103302	1.8794	0.0202898	0.422504	4.23358	1	1	1	1	1	0.747902	0.170402	0.886731	0.51569	0.0396318	0.999993	0.999794	0.999891	0.999993	0.521059
TRBV19	0.620478	812.698	-398.349	0.955457	-0.490918	-0.0027059	0.519098	-0.02401	0.141886	-0.0413634	0.637892	0.0138774	0.254305	0.0350446	0.144654	0.0200789	5.04013	0.828404	0.469398	0.962085	4.24378	1	1	1	1	1	0.0247667	0.362734	0.493264	0.326662	0.0393944	0.429628	0.999794	0.999891	0.999993	0.521059
SOCS7	0.338655	464.68	-224.34	0.390996	-0.922446	0.00467257	0.0989087	-0.0131061	-0.00171484	-0.0477494	0.0035561	0.00351592	0.362924	0.0223789	0.00355389	0.0231899	0.997327	0.644832	0.342982	0.232831	4.23971	1	1	1	1	1	0.317958	0.421966	0.558113	0.629433	0.0394889	0.999993	0.999794	0.999891	0.999993	0.521059
MIR3945HG	1.07899	232.303	-108.152	0.144001	-2.6518	-0.00612862	1.19782	0.0249868	-0.0134262	-0.0356655	0.0206986	0.0157571	0.0207117	0.014557	0.0170732	0.0173544	2.60739	3342.61	2.94628	0.618406	4.22355	1	1	1	1	1	0.106366	0	0.0860755	0.43164	0.0398666	0.83424	0	0.999891	0.999993	0.522133
RECQL	0.127759	1365.45	-674.727	2.36113	0.856929	0.00934177	0.11763	-0.0153067	0.1382	-0.0189837	0.415449	0.00660646	0.156412	0.0232401	0.0948174	0.00925431	0.00634599	0.151324	0.433797	2.12443	4.20798	1	1	1	1	1	0.936506	0.697274	0.510132	0.144967	0.0402341	0.999993	0.999794	0.999891	0.999993	0.525176
STXBP3	0.140317	2020.05	-1002.03	4.19465	2.48053	0.00845844	0.183663	-0.0038841	0.0772117	-0.0144081	0.329624	0.005113	0.12013	0.0180971	0.073143	0.00702303	0.0619603	0.265136	0.0460643	1.11435	4.20884	1	1	1	1	1	0.803424	0.606613	0.830059	0.291139	0.0402138	0.999993	0.999794	0.999891	0.999993	0.525176
VPS13C	0.47357	1575.29	-779.647	2.22107	1.05128	0.000165302	0.000212138	-0.00472365	0.128958	-0.0297012	0.828191	0.010932	0.293891	0.0461972	0.189066	0.0144773	5.52755	0.859016	0.010455	0.465236	4.20893	1	1	1	1	1	0.0187193	0.354014	0.918558	0.495187	0.0402118	0.37541	0.999794	0.999891	0.999993	0.525176
BRWD1	0.10431	1609	-796.501	2.81005	1.58684	-0.000847784	0.0849798	-0.000660007	0.0738005	-0.0167295	0.409054	0.00584874	0.14894	0.0228323	0.0934553	0.00815643	5.40396	0.198816	0.0008356	0.623606	4.20692	1	1	1	1	1	0.0200911	0.655679	0.976939	0.429711	0.0402593	0.385825	0.999794	0.999891	0.999993	0.525176
RBM33	0.187049	1997.03	-990.514	3.578	2.49774	-0.0039004	0.0233502	0.0215977	0.0049338	-0.0103334	0.00758869	0.0041605	0.146742	0.0064073	0.00717995	0.00504589	5.10851	0.1346	11.3623	0.472194	4.19383	1	1	1	1	1	0.0238088	0.713709	0.000749501	0.491979	0.0405715	0.418555	0.999794	0.0260377	0.999993	0.528721
LPIN1	0.256367	1361.45	-672.723	2.19136	1.05687	0.00128	0.082962	-0.000830281	0.0842519	-0.0234128	0.49751	0.00819494	0.186762	0.0278318	0.11372	0.0114401	3.59035	0.558716	0.000889955	0.548887	4.1884	1	1	1	1	1	0.0581161	0.454778	0.976201	0.458773	0.0407016	0.650154	0.999794	0.999891	0.999993	0.52989
ABL1	0.0792691	1249.18	-616.589	2.08045	0.957127	0.00672753	0.0165389	0.0165705	0.0496353	-0.0187578	0.35576	0.00644386	0.137414	0.0194517	0.0808236	0.00917661	0.316096	1.84525	0.725699	0.377141	4.17831	1	1	1	1	1	0.573963	0.174337	0.394281	0.539137	0.0409444	0.999993	0.999794	0.999891	0.999993	0.530415
WDR75	0.144232	661.921	-322.96	0.872604	-0.696025	0.0105332	0.291067	-0.0125487	0.118754	-0.0342877	0.522171	0.0114134	0.214525	0.0281466	0.117762	0.0167616	0.431973	0.00532678	0.198766	1.01692	4.18455	1	1	1	1	1	0.511022	0.941818	0.655718	0.313251	0.040794	0.999993	0.999794	0.999891	0.999993	0.530415
POGK	0.0745016	1740.76	-862.38	3.25839	2.08444	0.00261772	0.0589028	0.00124014	0.0412949	-0.0139239	0.339156	0.00497088	0.124531	0.0190113	0.0775463	0.00680828	2.01725	0.331721	0.00425514	0.283577	4.18261	1	1	1	1	1	0.15552	0.564647	0.94799	0.594366	0.0408407	0.952688	0.999794	0.999891	0.999993	0.530415
MAML1	0.107772	1190.88	-587.441	2.04618	0.930882	0.00558529	0.133611	0.00911466	0.0493279	-0.0198362	0.349069	0.00688682	0.13939	0.0191822	0.0793226	0.00970207	0.858643	0.147019	0.225779	0.386714	4.1801	1	1	1	1	1	0.354119	0.7014	0.634671	0.534032	0.0409014	0.999993	0.999794	0.999891	0.999993	0.530415
EGLN2	0.565391	327.366	-155.683	0.238817	-1.84967	0.0240379	0.44268	-0.0341324	0.0713036	-0.0736109	1.09275	0.0221989	0.440749	0.0593613	0.248167	0.0360063	0.0546412	0.191978	0.330619	0.0825536	4.17953	1	1	1	1	1	0.815175	0.661275	0.565295	0.773866	0.0409151	0.999993	0.999794	0.999891	0.999993	0.530415
QSER1	0.581942	469.937	-226.969	0.363583	-1.45848	0.00860744	0.123745	-0.0037744	0.0775806	-0.0601249	1.08939	0.0195209	0.40706	0.0597841	0.249369	0.0294235	1.52046	1.00877	0.00398589	0.0967883	4.17562	1	1	1	1	1	0.21755	0.315197	0.94966	0.755718	0.0410096	0.999993	0.999794	0.999891	0.999993	0.530734
RINT1	0.219928	517.126	-250.563	0.589707	-1.0278	0.0108778	0.370496	-0.00896457	0.0892921	-0.0439801	0.606542	0.0141754	0.258159	0.0323061	0.136252	0.0215471	0.610765	0.00137218	0.0769999	0.429475	4.16615	1	1	1	1	1	0.4345	0.970451	0.781405	0.512247	0.0412394	0.999993	0.999794	0.999891	0.999993	0.532258
USP8	0.0854115	1727.53	-855.766	3.29096	2.09553	0.0058376	0.0391501	0.00682209	0.0304339	-0.0141401	0.349588	0.00508427	0.128605	0.0194398	0.0796804	0.0069267	0.270478	0.569768	0.123155	0.145886	4.16728	1	1	1	1	1	0.603011	0.450351	0.725638	0.702498	0.0412119	0.999993	0.999794	0.999891	0.999993	0.532258
DGAT1	0.132083	1995.83	-989.913	4.33262	3.15207	-0.00728658	-0.0971123	0.0134582	-0.0207964	0.0142407	0.269721	0.0051956	0.0993295	0.0150065	0.0605894	0.00697728	0.0322051	0.204631	0.804297	0.117811	4.16575	1	1	1	1	1	0.857578	0.651009	0.369812	0.731421	0.0412492	0.999993	0.999794	0.999891	0.999993	0.532258
PRPF3	0.0724477	1563.34	-773.671	2.63217	1.56743	0.00252474	0.0800181	0.000161719	0.0468999	-0.0162143	0.431232	0.00579144	0.155065	0.0241254	0.0986057	0.00795408	2.35019	0.182684	4.4934e-05	0.226225	4.15541	1	1	1	1	1	0.125268	0.669077	0.994652	0.634337	0.0415016	0.883962	0.999794	0.999891	0.999993	0.534987
IL10RA	0.126382	3021.53	-1502.77	5.73012	3.63368	0.00373474	-0.0387575	-0.00156497	0.109411	-0.0128906	0.325779	0.00474848	0.120007	0.0182233	0.0743985	0.00632543	1.28467	2.09976	0.00737501	2.16268	4.15304	1	1	1	1	1	0.257032	0.147322	0.931564	0.141398	0.0415598	0.999993	0.999794	0.999891	0.999993	0.535029
PUM1	0.143373	2553.84	-1268.92	4.95667	3.28552	0.00587054	-0.0262231	0.0137442	0.0429241	-0.0138737	0.476682	0.00509714	0.166928	0.0267174	0.108871	0.00680873	0.253952	0.905715	0.264636	0.155447	4.15195	1	1	1	1	1	0.614306	0.341254	0.606953	0.693384	0.0415866	0.999993	0.999794	0.999891	0.999993	0.535029
NR2C2	0.349738	941.546	-462.773	1.04952	-0.0159938	0.003461	0.124337	0.0123626	0.0461224	-0.0340709	0.77893	0.0121719	0.281836	0.043073	0.177924	0.0167308	3.08335	0.39967	0.0823774	0.0671976	4.147	1	1	1	1	1	0.0790974	0.52726	0.774101	0.795462	0.0417084	0.74528	0.999794	0.999891	0.999993	0.535544
SCAF8	0.254774	825.236	-404.618	0.950529	-0.119389	0.00474996	0.100904	0.0067634	0.0403408	-0.0345608	0.702123	0.0118258	0.261257	0.0385022	0.160001	0.0169694	2.04176	0.704406	0.0308574	0.0635684	4.14797	1	1	1	1	1	0.153032	0.401307	0.860559	0.800942	0.0416845	0.952233	0.999794	0.999891	0.999993	0.535544
DIP2B	0.273428	1303.79	-643.894	1.95242	1.0344	0.00637532	0.0565284	0.0117042	0.0314044	-0.02434	0.530747	0.00877935	0.199623	0.0294207	0.1211	0.0119667	1.29189	0.831757	0.158264	0.0672498	4.13704	1	1	1	1	1	0.2557	0.361765	0.69076	0.795384	0.0419545	0.999993	0.999794	0.999891	0.999993	0.536129
ACSL4	0.257714	1878.36	-931.182	3.45496	2.32485	0.00545635	0.130465	0.00925068	0.0183796	-0.0190319	0.387144	0.00682486	0.152944	0.021365	0.0877703	0.00935539	1.00614	0.105454	0.187474	0.0438508	4.13846	1	1	1	1	1	0.31583	0.74538	0.665027	0.834132	0.0419193	0.999993	0.999794	0.999891	0.999993	0.536129
TNRC6C	0.510933	1356.29	-670.146	1.82734	0.909676	-0.00209697	0.240549	0.018451	0.0402132	-0.0312271	0.82068	0.0113874	0.29342	0.0458681	0.187502	0.0153628	6.37444	0.00607131	0.161814	0.0459963	4.13163	1	1	1	1	1	0.0115776	0.937893	0.687492	0.830182	0.0420889	0.289505	0.999794	0.999891	0.999993	0.536129
ZDHHC8	0.120032	991.581	-487.79	1.62355	0.303999	0.0045958	-0.000524756	0.00700142	0.0996257	-0.015348	0.0232045	0.0062048	0.0231822	0.00974025	0.0154626	0.00755078	0.238163	0.093161	0.516692	41.5123	4.13162	1	1	1	1	1	0.625536	0.760196	0.472256	1.1713e-10	0.0420892	0.999993	0.999794	0.999891	2.11302e-09	0.536129
CDC25B	0.227786	1302.75	-643.377	2.01629	0.791972	-0.00344135	0.158552	0.00683019	0.0959233	-0.0235521	0.491011	0.00825895	0.182845	0.027422	0.112302	0.0115911	7.15968	0.0640347	0.0620392	0.729578	4.12864	1	1	1	1	1	0.00745603	0.800229	0.803301	0.39302	0.0421633	0.223705	0.999794	0.999891	0.999993	0.536129
CTCF	0.0548979	1726.53	-855.266	3.49216	2.16835	0.00285202	0.0498193	-0.00484664	0.0562359	-0.0125292	0.328368	0.00445784	0.119114	0.0183936	0.0750673	0.00616392	1.46009	0.317541	0.0694301	0.56121	4.13175	1	1	1	1	1	0.226915	0.573089	0.792168	0.453773	0.0420858	0.999993	0.999794	0.999891	0.999993	0.536129
SLC38A1	0.226573	2400.9	-1192.45	4.32158	2.66951	-0.000148919	0.180324	-0.00235918	0.102743	-0.0193016	0.569554	0.00725141	0.201281	0.0319437	0.130165	0.00949034	6.9899	0.0156095	0.00545448	0.623042	4.13642	1	1	1	1	1	0.0081971	0.900573	0.941126	0.429919	0.0419698	0.2352	0.999794	0.999891	0.999993	0.536129
HSPH1	0.171295	1288.85	-636.426	2.26983	0.786367	0.00527875	0.129964	-0.0120036	0.135008	-0.0208635	0.428322	0.00723761	0.162646	0.0239151	0.0977347	0.0102562	1.03694	0.153739	0.251927	1.9082	4.13813	1	1	1	1	1	0.308534	0.694987	0.615721	0.167163	0.0419274	0.999993	0.999794	0.999891	0.999993	0.536129
IKZF3	0.649246	1414.7	-699.349	1.86501	1.0705	0.000884783	0.172874	0.0111636	0.0373819	-0.0348315	0.948204	0.0126778	0.337229	0.0529858	0.216618	0.0171398	4.52631	0.152417	0.0443905	0.0297805	4.12981	1	1	1	1	1	0.0333775	0.696237	0.833129	0.862989	0.042134	0.494508	0.999794	0.999891	0.999993	0.536129
SUN1	0.100381	1452.78	-718.388	2.6209	1.20421	0.0052593	-0.0296373	0.00423181	0.101741	-0.00916079	0.00660777	0.0037159	0.00660884	0.00487663	0.00595003	0.00450653	0.198958	20.6489	0.753032	292.385	4.1322	1	1	1	1	1	0.655563	5.51697e-06	0.385518	1.50286e-65	0.0420747	0.999993	0.00014716	0.999891	5.17972e-64	0.536129
IFI16	0.222225	2617.85	-1300.93	5.16613	3.126	0.00722159	0.151685	-0.0092029	0.119065	-0.0165466	0.456244	0.00612039	0.166624	0.0255618	0.104274	0.00814878	0.197416	0.000654605	0.129619	1.30383	4.12318	1	1	1	1	1	0.656815	0.979588	0.718828	0.253516	0.0422995	0.999993	0.999794	0.999891	0.999993	0.537339
UPF1	0.116372	2173.92	-1078.96	4.25968	2.67133	0.00557224	0.164955	-0.00148843	0.0601046	-0.0128744	0.295406	0.00467298	0.111197	0.0165064	0.0675259	0.00634204	0.148679	0.259985	0.00813114	0.792271	4.12091	1	1	1	1	1	0.699801	0.610131	0.92815	0.373414	0.0423563	0.999993	0.999794	0.999891	0.999993	0.537487
ATRX	0.222844	1408.26	-696.129	2.30295	1.35592	0.000947552	0.0765536	0.00993536	0.0314001	-0.0218592	0.550671	0.00783517	0.199864	0.0306996	0.125611	0.01077	3.94158	0.377529	0.104738	0.0624893	4.11943	1	1	1	1	1	0.0471064	0.538929	0.746217	0.802604	0.0423933	0.590562	0.999794	0.999891	0.999993	0.537487
ZDHHC5	0.0561393	1800.44	-892.22	3.75836	2.27272	0.00647681	0.0483711	0.0090584	0.0492282	-0.0116483	0.261245	0.00415842	0.0987153	0.0145187	0.059526	0.00574254	0.0153206	0.448402	0.389266	0.683935	4.11451	1	1	1	1	1	0.901492	0.503095	0.532685	0.408235	0.0425167	0.999993	0.999794	0.999891	0.999993	0.538011
IGKV1-9	1.4104	1698.37	-841.185	2.44743	1.52794	0.0181554	0.582783	0.058025	-0.0511566	-0.0480203	1.15859	0.0179965	0.423324	0.0654621	0.266373	0.0236714	0.682753	0.176374	0.785689	0.0368826	4.11529	1	1	1	1	1	0.40864	0.674508	0.375407	0.847704	0.0424971	0.999993	0.999794	0.999891	0.999993	0.538011
HIBCH	0.144192	855.051	-419.526	1.29541	-0.278638	0.0142001	0.268847	-0.0176431	0.137617	-0.0269225	0.458664	0.00934154	0.184644	0.0251034	0.103999	0.0132782	0.0154893	0.024983	0.493949	1.751	4.11107	1	1	1	1	1	0.900954	0.874409	0.482171	0.185751	0.0426034	0.999993	0.999794	0.999891	0.999993	0.538587
USP16	0.0824334	882.864	-433.432	1.40125	-0.00228701	0.00662422	0.150501	-0.00343246	0.112585	-0.024741	0.406552	0.00840705	0.163266	0.0218991	0.0917672	0.0122056	0.734756	0.311109	0.0245674	1.50517	4.10882	1	1	1	1	1	0.391346	0.577001	0.87545	0.219878	0.0426602	0.999993	0.999794	0.999891	0.999993	0.538786
CAPZA1	0.121909	2285.71	-1134.85	4.78912	3.20934	0.00875938	0.101668	0.00538727	0.0199566	-0.0127801	0.305223	0.00463409	0.114778	0.017025	0.0695699	0.00630892	0.374529	0.0189981	0.100129	0.0822866	4.10355	1	1	1	1	1	0.540546	0.890372	0.751674	0.774222	0.0427934	0.999993	0.999794	0.999891	0.999993	0.538908
CALR	0.157033	2429.11	-1206.55	4.40222	2.62112	0.00643777	-0.0340209	0.0167673	0.0898359	-0.0138016	0.415725	0.00502355	0.147651	0.0232256	0.0949323	0.00681268	0.0162226	1.35951	0.521184	0.895513	4.10414	1	1	1	1	1	0.898649	0.243623	0.470337	0.343988	0.0427784	0.999993	0.999794	0.999891	0.999993	0.538908
LIX1L	0.257565	726.916	-355.458	0.930294	-0.580602	0.0124072	0.0650256	-0.00676325	0.11697	-0.0345926	0.6132	0.0111168	0.238002	0.0328478	0.137902	0.0170704	0.0767773	1.6673	0.0423935	0.719462	4.10659	1	1	1	1	1	0.781713	0.19662	0.836872	0.396321	0.0427163	0.999993	0.999794	0.999891	0.999993	0.538908
ZFYVE26	0.623439	896.924	-440.462	0.854331	0.0926572	0.00874148	-0.0300291	0.0108764	-0.0104437	-0.0434763	1.06776	0.0158965	0.383656	0.0589258	0.24366	0.021493	1.9854	1.26774	0.0340689	0.00183711	4.09176	1	1	1	1	1	0.158823	0.260192	0.85356	0.965812	0.0430928	0.958471	0.999794	0.999891	0.999993	0.539655
CRYBG1	0.234605	1830.82	-907.411	3.19446	2.33639	0.00637466	-0.0361921	0.010409	-0.00595613	-0.0198114	0.00952818	0.00664178	0.00956118	0.0072299	0.00866747	0.00979132	0.611661	21.721	2.07278	0.472219	4.094	1	1	1	1	1	0.434163	3.15321e-06	0.149948	0.491968	0.0430357	0.999993	8.46262e-05	0.999891	0.999993	0.539655
HS3ST3B1	0.263971	683.526	-333.763	0.913994	0.339219	0.00505588	0.334679	0.0504266	-0.121591	-0.0351566	0.44976	0.011853	0.210829	0.0239075	0.0996641	0.0173741	1.80062	0.0453358	4.4489	1.48841	4.09457	1	1	1	1	1	0.179638	0.831388	0.0349237	0.222463	0.0430211	0.994629	0.999794	0.799644	0.999993	0.539655
ZNF827	0.610892	600.598	-292.299	0.561446	-1.1212	-0.00551952	0.404242	0.0075005	0.0980162	-0.0502732	0.888419	0.0168995	0.327432	0.0480383	0.201587	0.024854	5.50907	0.0106314	0.0243784	0.236412	4.09148	1	1	1	1	1	0.0189181	0.917877	0.875926	0.62681	0.0430999	0.37541	0.999794	0.999891	0.999993	0.539655
R3HDM2	0.129511	1075.36	-529.682	1.59798	0.538822	-0.000133804	0.08071	0.011347	0.0565439	-0.0239008	0.462332	0.00834457	0.175067	0.0253626	0.105231	0.0118089	4.23874	0.703686	0.20016	0.288725	4.09641	1	1	1	1	1	0.0395115	0.401548	0.654592	0.591039	0.0429744	0.537923	0.999794	0.999891	0.999993	0.539655
GIMAP1	0.263453	903.795	-443.898	1.26992	-0.27295	0.00704346	0.130223	-0.0229047	0.169004	-0.0304025	0.509514	0.0101776	0.207336	0.0281271	0.115637	0.0150162	0.869925	0.704981	0.663131	2.13599	4.09922	1	1	1	1	1	0.350976	0.401115	0.415457	0.143878	0.0429029	0.999993	0.999794	0.999891	0.999993	0.539655
CTDSP2	0.10141	2304.51	-1144.25	4.99319	3.0552	0.00453223	0.0249969	0.00535335	0.0801157	-0.0115996	0.229546	0.00418102	0.0896912	0.0127235	0.0522929	0.00573592	0.309268	1.19831	0.177025	2.3472	4.08957	1	1	1	1	1	0.57813	0.273661	0.673942	0.125508	0.0431485	0.999993	0.999794	0.999891	0.999993	0.539748
BAZ2A	0.279751	2067.39	-1025.7	3.78876	2.68332	-0.00207167	0.0138032	0.0184305	0.00752982	-0.0123113	0.121041	0.00510824	0.189877	0.00832184	0.00960035	0.0060904	3.09656	0.356977	4.90495	0.61517	4.0862	1	1	1	1	1	0.078458	0.55019	0.0267798	0.432848	0.0432347	0.74246	0.999794	0.640026	0.999993	0.539795
SMARCC2	0.150508	1957.04	-970.522	3.70315	2.44562	0.00260964	0.0425746	0.0107257	0.0287822	-0.0142674	0.4744	0.00521594	0.166411	0.0265667	0.108332	0.00705714	1.31698	0.291227	0.162997	0.070588	4.08725	1	1	1	1	1	0.251135	0.589435	0.686412	0.790482	0.0432079	0.999993	0.999794	0.999891	0.999993	0.539795
GAS7	0.172124	2384.77	-1184.39	4.8003	3.44054	0.00531745	0.00678884	0.0246591	-0.0228984	-0.0142972	0.352791	0.00529274	0.130745	0.0195567	0.0802699	0.00708133	0.43347	1.11755	1.58987	0.0813774	4.07638	1	1	1	1	1	0.510291	0.290446	0.207345	0.775439	0.0434868	0.999993	0.999794	0.999891	0.999993	0.540048
KLF6	0.164326	3986.65	-1985.33	9.0753	6.5809	-0.0108356	-0.23341	0.0257789	-0.0262503	0.0135324	0.323406	0.00489196	0.12076	0.018081	0.0736737	0.00670843	1.18325	1.15701	2.03275	0.126953	4.06917	1	1	1	1	1	0.276695	0.282088	0.153942	0.721612	0.0436726	0.999993	0.999794	0.999891	0.999993	0.540048
XIAP	0.218891	854.544	-419.272	1.05765	0.548352	0.00627762	0.048572	0.00729049	-0.0668047	-0.0258362	0.741984	0.00469162	0.267395	0.041341	0.169054	0.0127935	0.392228	0.539044	0.0310993	0.156158	4.07828	1	1	1	1	1	0.531131	0.462829	0.860019	0.692719	0.0434379	0.999993	0.999794	0.999891	0.999993	0.540048
LONP2	0.131344	1637.58	-810.788	2.74911	1.76932	0.00841378	-0.028545	-0.00503206	0.0354202	-0.0177741	0.588227	0.00649968	0.206661	0.03295	0.134338	0.0088085	0.0835591	0.913869	0.0233229	0.0695187	4.07166	1	1	1	1	1	0.772531	0.33909	0.87862	0.792039	0.0436083	0.999993	0.999794	0.999891	0.999993	0.540048
RAPGEF1	0.169041	1926.32	-955.16	3.25948	2.06201	-0.000870579	0.0746549	0.0214886	0.0402489	-0.017034	0.445584	0.00611667	0.161705	0.0248577	0.10172	0.00843292	5.4796	0.257163	0.7473	0.156565	4.08015	1	1	1	1	1	0.0192396	0.612076	0.387333	0.692339	0.0433898	0.380636	0.999794	0.999891	0.999993	0.540048
PIKFYVE	0.227879	1465.98	-724.988	2.1679	1.50852	0.00291665	0.0200041	0.00313404	0.00357693	-0.0223663	0.581564	0.00824271	0.210306	0.0324723	0.132816	0.0110896	2.95509	0.814835	0.00931495	0.000725306	4.06778	1	1	1	1	1	0.0856076	0.366695	0.923112	0.978514	0.0437086	0.767947	0.999794	0.999891	0.999993	0.540048
CASP8AP2	0.179448	982.19	-483.095	1.41795	0.361793	-0.00366504	0.150773	0.00576565	0.0625701	-0.0271148	0.521319	0.00928249	0.196872	0.0289152	0.118887	0.0134424	6.23361	0.188154	0.0397598	0.276989	4.06875	1	1	1	1	1	0.0125348	0.664458	0.841951	0.598682	0.0436836	0.300675	0.999794	0.999891	0.999993	0.540048
USP9X	0.369787	1893.67	-938.835	3.36156	2.22985	0.00571501	0.0835109	-0.00146566	0.0430704	-0.0227665	0.654776	0.00821839	0.235084	0.0366106	0.149446	0.0112744	1.29494	0.29475	0.00160271	0.0830598	4.07763	1	1	1	1	1	0.255139	0.587193	0.968066	0.773193	0.0434547	0.999993	0.999794	0.999891	0.999993	0.540048
SHPRH	0.485792	692.223	-338.111	0.729112	-0.596274	0.00851397	0.145531	-0.0104282	0.0768937	-0.0423498	0.816639	0.0145134	0.308149	0.045015	0.18629	0.0209941	1.27055	0.637309	0.053667	0.170375	4.06919	1	1	1	1	1	0.259663	0.424687	0.816801	0.679779	0.0436721	0.999993	0.999794	0.999891	0.999993	0.540048
XPC	0.153443	783.511	-383.755	1.0942	-0.165438	0.00604309	0.183925	-0.00552328	0.0820763	-0.0304675	0.514942	0.0103141	0.204798	0.0280419	0.116826	0.0150947	1.21563	0.237625	0.0387952	0.493579	4.07404	1	1	1	1	1	0.270221	0.625927	0.843855	0.482335	0.043547	0.999993	0.999794	0.999891	0.999993	0.540048
SBK1	0.488964	613.331	-298.665	0.682516	-1.3069	0.0148812	0.314114	0.00279636	0.147258	-0.0442787	0.716992	0.014488	0.288813	0.0382339	0.160539	0.0219267	0.175317	0.107407	0.00534918	0.841382	4.07796	1	1	1	1	1	0.675429	0.743116	0.941696	0.359002	0.0434462	0.999993	0.999794	0.999891	0.999993	0.540048
MYCBP2	0.485797	1689.02	-836.51	2.4284	1.49571	-0.00109291	0.0194132	0.014457	0.0635656	-0.0292112	0.836835	0.0111132	0.296839	0.0468294	0.19123	0.0144998	6.58396	0.682715	0.0953053	0.110492	4.05859	1	1	1	1	1	0.0102902	0.408653	0.757538	0.739584	0.0439471	0.271168	0.999794	0.999891	0.999993	0.540201
FYN	0.145348	2584.14	-1284.07	4.82413	2.98824	-0.000418773	0.0972128	0.00455046	0.0992127	-0.0137648	0.354832	0.00504312	0.130015	0.0198945	0.0810862	0.00684253	5.01265	0.0450797	0.0523173	1.49707	4.04673	1	1	1	1	1	0.0251628	0.831857	0.819079	0.221123	0.0442571	0.432928	0.999794	0.999891	0.999993	0.540201
AKAP11	0.590407	796.205	-390.103	0.753816	-0.735234	-0.0018046	0.0976471	-0.00134396	0.122965	-0.0438923	0.998791	0.0158277	0.35613	0.0552633	0.228483	0.0217897	5.30218	0.630652	0.000591425	0.289638	4.05766	1	1	1	1	1	0.0212987	0.427116	0.980598	0.590453	0.0439713	0.396509	0.999794	0.999891	0.999993	0.540201
EIF4B	0.213349	2560.69	-1272.35	4.55123	2.95755	-0.00393659	0.0407208	0.00654702	0.0888432	-0.0166307	0.496132	0.00652603	0.175783	0.0278199	0.113556	0.00826244	10.3101	0.398743	0.0553829	0.612114	4.05141	1	1	1	1	1	0.00132306	0.527739	0.813948	0.433993	0.0441346	0.0735442	0.999794	0.999891	0.999993	0.540201
CYLD	0.0825318	2428.39	-1206.2	4.23506	2.88192	-0.00140428	0.0198019	-0.0162055	0.0634068	-0.0123079	0.526917	0.00454723	0.180381	0.029645	0.120505	0.00611285	7.32508	0.248175	0.298827	0.276861	4.05395	1	1	1	1	1	0.00679988	0.618363	0.584619	0.598766	0.0440682	0.212043	0.999794	0.999891	0.999993	0.540201
TJP3	0.438632	1042.8	-513.402	1.44489	-0.0243669	0.0106927	0.324787	0.005611	0.107826	-0.0310971	0.610824	0.0110362	0.235886	0.0339258	0.139005	0.0154541	0.455982	0.0704052	0.0273541	0.601707	4.04905	1	1	1	1	1	0.499508	0.790748	0.868636	0.437927	0.0441962	0.999993	0.999794	0.999891	0.999993	0.540201
CHORDC1	0.119352	807.119	-395.559	1.1942	-0.0764392	0.00503928	0.247214	-0.00842089	0.0876902	-0.0282311	0.453209	0.00966754	0.183423	0.0246752	0.102684	0.0140088	1.49551	0.000731006	0.116464	0.72929	4.06119	1	1	1	1	1	0.221363	0.97843	0.732901	0.393113	0.0438796	0.999993	0.999794	0.999891	0.999993	0.540201
TP53	0.231876	1107.83	-545.913	1.62961	0.282671	0.00681535	0.00935886	-0.0112415	0.134729	-0.0259977	0.552393	0.00894943	0.206665	0.0304487	0.125849	0.0129101	0.788883	1.55008	0.136306	1.1461	4.05519	1	1	1	1	1	0.374438	0.213123	0.711982	0.284367	0.0440357	0.999993	0.999794	0.999891	0.999993	0.540201
TMEM209	0.203493	860.3	-422.15	1.2707	-0.0813714	0.0173188	0.0894946	-0.0064807	0.0933796	-0.0283852	0.516774	0.00960159	0.205115	0.0281709	0.116941	0.0141002	0.342454	1.15309	0.0529226	0.63763	4.05263	1	1	1	1	1	0.558416	0.282904	0.818054	0.42457	0.0441026	0.999993	0.999794	0.999891	0.999993	0.540201
VPS8	0.125724	1399.36	-691.681	2.56399	1.7458	0.00408433	0.150497	0.00575829	-0.0116328	-0.0175171	0.336475	0.00629147	0.133136	0.0186318	0.0765145	0.00869062	1.39978	0.00170659	0.0955165	0.0231144	4.06279	1	1	1	1	1	0.23676	0.967048	0.757278	0.87916	0.0438381	0.999993	0.999794	0.999891	0.999993	0.540201
SNHG16	0.244213	1082.78	-533.391	1.53412	0.346691	0.00365019	0.0653099	0.00357261	0.0883555	-0.0264996	0.538263	0.00926049	0.201487	0.0292246	0.122222	0.0131706	2.12517	0.949951	0.0149443	0.5226	4.04826	1	1	1	1	1	0.144897	0.329732	0.902703	0.469735	0.044217	0.935296	0.999794	0.999891	0.999993	0.540201
GPATCH8	0.237737	1990.64	-987.32	3.40642	2.50314	-0.00203366	0.00191074	0.0224004	-0.0064171	-0.0192782	0.634107	0.00697773	0.222848	0.0355234	0.144886	0.00958211	6.58815	0.627725	0.397634	0.00196165	4.04774	1	1	1	1	1	0.010266	0.428191	0.528314	0.964673	0.0442304	0.271168	0.999794	0.999891	0.999993	0.540201
FNBP1	0.0809819	3050.77	-1517.39	5.6978	3.73323	-0.00387066	-0.0129178	0.00714417	0.075127	-0.0104502	0.366006	0.00388862	0.127805	0.0205242	0.0836086	0.0051831	14.2029	0.747319	0.121163	0.807403	4.06506	1	1	1	1	1	0.000164117	0.387326	0.727776	0.368889	0.0437792	0.0153532	0.999794	0.999891	0.999993	0.540201
ACSF3	0.062197	1872.09	-928.044	3.19064	2.35988	0.00517636	-0.0578005	-0.00324765	-0.00814287	-0.0139634	0.534303	0.00510421	0.184899	0.0300767	0.122297	0.00694811	0.46571	1.04202	0.0116595	0.00443327	4.03878	1	1	1	1	1	0.494967	0.307353	0.914012	0.946914	0.044466	0.999993	0.999794	0.999891	0.999993	0.542245
MED15	0.0599278	2451.79	-1217.9	4.50162	2.79161	0.00145212	0.026976	0.0101351	0.0710802	-0.0104933	0.331432	0.00387597	0.117142	0.0185846	0.0757682	0.0052265	2.78028	0.358617	0.297407	0.880081	4.03093	1	1	1	1	1	0.0954315	0.549275	0.585513	0.348179	0.0446734	0.798636	0.999794	0.999891	0.999993	0.54225
HMGXB3	0.0687149	1197.9	-590.95	2.05796	0.765655	0.00547346	0.0661313	0.000344164	0.0953953	-0.0185764	0.356013	0.0064858	0.137315	0.0195299	0.0810291	0.00924786	0.647686	0.794227	0.000310551	1.38603	4.03496	1	1	1	1	1	0.420941	0.372825	0.98594	0.239077	0.0445667	0.999993	0.999794	0.999891	0.999993	0.54225
KLF10	0.336456	3490.35	-1737.17	7.26726	5.00669	-0.0128902	-0.444887	0.0481712	0.0426232	0.0205147	0.477152	0.00760906	0.179995	0.0266376	0.108897	0.0102114	0.0837921	2.82548	3.27026	0.153201	4.03607	1	1	1	1	1	0.772223	0.092779	0.0705463	0.695495	0.0445375	0.999993	0.999794	0.999891	0.999993	0.54225
CWC22	0.0796149	786.964	-385.482	1.30475	0.0554774	0.00791966	0.190226	-0.00427016	0.0746619	-0.026056	0.400244	0.00883105	0.168371	0.0215877	0.0901214	0.0129771	0.425144	0.116197	0.0391269	0.686345	4.03145	1	1	1	1	1	0.514382	0.733196	0.843197	0.407411	0.0446596	0.999993	0.999794	0.999891	0.999993	0.54225
LRG1	1.16649	2735.63	-1359.82	4.96402	4.79487	0.0273133	0.995582	0.0534636	-0.294701	-0.0354507	0.84433	0.0129551	0.316582	0.0471537	0.192589	0.0176557	0.87054	6.11989	1.28554	2.34154	4.03159	1	1	1	1	1	0.350806	0.0133669	0.256872	0.125965	0.0446557	0.999993	0.286994	0.999891	0.999993	0.54225
ATXN7L1	0.211544	1188.32	-586.16	1.69905	0.852896	-0.00141279	0.0953434	0.0145847	0.023147	-0.0248366	0.560989	0.00889725	0.205897	0.0311539	0.128166	0.012374	5.3835	0.393709	0.219164	0.0326166	4.02872	1	1	1	1	1	0.0203281	0.530356	0.639678	0.856681	0.0447319	0.387535	0.999794	0.999891	0.999993	0.542457
ZNF207	0.034558	3312.11	-1648.06	5.46832	3.94053	0.00385244	-0.057186	0.00289901	-0.00109838	-0.00788546	0.486713	0.0029609	0.163601	0.0273838	0.111297	0.00393384	0.0998763	0.619075	0.0112076	9.73954e-05	4.01809	1	1	1	1	1	0.751978	0.431391	0.915689	0.992126	0.0450145	0.999993	0.999794	0.999891	0.999993	0.542869
CCND2	0.646159	1594.29	-789.145	2.35678	1.55445	0.011028	0.291512	0.026258	-0.0179478	-0.031584	0.882196	0.0113765	0.316716	0.0493495	0.201634	0.0157537	0.489064	0.00190156	0.283113	0.00792315	4.01948	1	1	1	1	1	0.484345	0.965218	0.594668	0.929072	0.0449776	0.999993	0.999794	0.999891	0.999993	0.542869
CLCC1	0.151291	768.002	-376.001	1.0498	-0.194844	0.013225	0.161119	-0.00785411	0.0754826	-0.029724	0.474274	0.0100769	0.196073	0.0257189	0.10749	0.0148194	0.0067155	0.588129	0.0932585	0.493127	4.02303	1	1	1	1	1	0.934688	0.443143	0.760075	0.482536	0.044883	0.999993	0.999794	0.999891	0.999993	0.542869
SRSF1	0.1119	903.761	-443.88	1.53679	0.162831	0.0153762	0.143445	-0.0130602	0.106008	-0.0227739	0.350391	0.00771776	0.150493	0.0187886	0.0786541	0.0113507	0.718186	0.507359	0.483183	1.8165	4.02557	1	1	1	1	1	0.39674	0.476284	0.486984	0.177731	0.0448154	0.999993	0.999794	0.999891	0.999993	0.542869
SMARCC1	0.0747489	2107.64	-1045.82	3.91814	2.30993	0.00277888	-0.0344985	0.000635668	0.094038	-0.01216	0.381527	0.00442823	0.134621	0.0213332	0.0871192	0.00606584	1.51359	1.29529	0.000887866	1.16514	4.01868	1	1	1	1	1	0.218592	0.255076	0.976229	0.280401	0.044999	0.999993	0.999794	0.999891	0.999993	0.542869
COPB2	0.126234	1877.2	-930.601	3.84268	2.27022	0.0131176	0.128898	-0.00726453	0.0715065	-0.0153855	0.376106	0.00600775	0.125897	0.0192121	0.0804759	0.00767311	1.0143	0.00761503	0.142977	0.789513	4.02052	1	1	1	1	1	0.313875	0.930462	0.705339	0.374247	0.0449497	0.999993	0.999794	0.999891	0.999993	0.542869
ELK4	0.486903	1659.22	-821.608	2.2871	1.18538	-0.000641889	-0.0213171	0.0151217	0.101637	-0.0292031	0.834986	0.0109931	0.296252	0.0466496	0.190844	0.0145826	5.74706	0.981073	0.105077	0.283625	4.01037	1	1	1	1	1	0.0165163	0.321934	0.74582	0.594335	0.0452213	0.353455	0.999794	0.999891	0.999993	0.543993
MTMR10	0.207772	1158.73	-571.363	1.7204	0.666443	0.00873041	0.138014	-0.00909712	0.0669631	-0.0235928	0.494471	0.00862452	0.187385	0.0271797	0.112576	0.0117774	0.45638	0.201832	0.112026	0.353816	4.01289	1	1	1	1	1	0.499321	0.653246	0.73785	0.551961	0.0451538	0.999993	0.999794	0.999891	0.999993	0.543993
PHC3	0.349534	1996.63	-990.314	3.11502	2.55007	-0.00315786	-0.0766487	0.024383	-0.0352831	-0.0154831	0.73426	0.0037348	0.250394	0.041169	0.167898	0.00773195	2.07322	0.875368	0.35078	0.044161	4.00995	1	1	1	1	1	0.149905	0.349473	0.553672	0.833554	0.0452324	0.946169	0.999794	0.999891	0.999993	0.543993
CBX7	0.146747	1119.12	-551.562	1.94151	0.908213	0.00667287	0.199483	0.00799408	0.0274709	-0.021401	0.428971	0.00766473	0.16516	0.0238153	0.0978509	0.0106939	0.668716	0.00686063	0.112674	0.0788163	4.0049	1	1	1	1	1	0.4135	0.933988	0.73712	0.778908	0.0453682	0.999993	0.999794	0.999891	0.999993	0.544525
CERK	0.0546503	1760.01	-872.007	3.46539	1.93784	0.00515084	0.121115	0.00201515	0.0793008	-0.0122617	0.303762	0.00448281	0.111794	0.0169657	0.069289	0.00612595	0.218834	0.0155787	0.0141082	1.30986	4.00639	1	1	1	1	1	0.639929	0.90067	0.905451	0.252419	0.045328	0.999993	0.999794	0.999891	0.999993	0.544525
CPSF2	0.103253	1054.05	-519.023	1.88745	0.89499	0.0107618	0.03725	-0.000347114	0.036205	-0.0204564	0.344682	0.00702319	0.143158	0.018828	0.0780412	0.0102235	0.0443136	1.90521	0.000339886	0.215224	4.00367	1	1	1	1	1	0.833271	0.167496	0.985291	0.642703	0.0454013	0.999993	0.999794	0.999891	0.999993	0.544525
RAP2A	0.268916	927.852	-455.926	1.49679	0.276491	0.0142945	0.143483	-0.0126466	0.0821901	-0.0264845	0.421556	0.00904592	0.176801	0.0228319	0.0952461	0.0132431	0.0749923	0.622585	0.306808	0.744636	3.99947	1	1	1	1	1	0.784202	0.430088	0.579645	0.38818	0.0455145	0.999993	0.999794	0.999891	0.999993	0.545383
ZHX1	0.0491745	1121.93	-552.967	2.02097	0.837576	0.00751024	0.0229538	0.00715645	0.0638687	-0.0183873	0.256438	0.00708612	0.126516	0.00954337	0.0416909	0.00919797	0.250824	1.59791	0.56233	2.3469	3.99626	1	1	1	1	1	0.616496	0.2062	0.453323	0.125532	0.0456014	0.999993	0.999794	0.999891	0.999993	0.545661
PTGER4	0.150738	1777.48	-880.741	3.31254	2.3266	-0.0110499	-0.218155	0.0187799	0.0105966	0.00953859	0.00719892	0.00384304	0.0071839	0.00540401	0.00647258	0.00477196	4.66196	920.057	12.0769	2.68028	3.99553	1	1	1	1	1	0.030838	4.28232e-202	0.000510511	0.101598	0.045621	0.478209	2.84699e-200	0.0183183	0.97441	0.545661
TARDBP	0.0367712	1019.71	-501.855	1.88533	0.561119	0.00565136	0.127909	-0.0117738	0.106367	-0.0188027	0.31106	0.00654294	0.126924	0.0169768	0.0704269	0.00941189	0.553522	0.185002	0.480974	2.28104	3.99102	1	1	1	1	1	0.456882	0.667109	0.487982	0.130964	0.0457432	0.999993	0.999794	0.999891	0.999993	0.546623
PYHIN1	0.444554	1402.52	-693.259	2.06067	0.728906	0.00315895	0.268844	-0.00643835	0.127137	-0.0271436	0.613649	0.00975374	0.229946	0.0342065	0.139897	0.0135961	2.55128	0.0279171	0.0354268	0.825905	3.98573	1	1	1	1	1	0.110205	0.867304	0.850704	0.363459	0.0458871	0.845671	0.999794	0.999891	0.999993	0.546739
TRAPPC11	0.0876899	1120.36	-552.18	1.97957	0.691399	0.0123484	0.0674023	-0.013885	0.100402	-0.0191039	0.345706	0.00668613	0.139238	0.0189877	0.0784735	0.00956858	0.39077	1.03307	0.53474	1.63696	3.98611	1	1	1	1	1	0.531895	0.309438	0.464621	0.200743	0.0458769	0.999993	0.999794	0.999891	0.999993	0.546739
RPL38	0.196445	2836.68	-1410.34	5.7436	3.72981	-0.00152657	0.0264949	0.0135473	0.0723826	-0.0162282	0.464239	0.00602649	0.167562	0.026037	0.106101	0.00812981	7.42243	0.599012	0.270724	0.4654	3.98453	1	1	1	1	1	0.00644157	0.438955	0.602846	0.495111	0.0459199	0.205769	0.999794	0.999891	0.999993	0.546739
TPK1	0.187745	1294.89	-639.447	2.30735	1.16504	0.00385725	0.120466	0.00330983	0.0594114	-0.0201276	0.351191	0.00711683	0.143856	0.0189895	0.0789327	0.0100789	1.5527	0.28002	0.0303797	0.566535	3.98801	1	1	1	1	1	0.212738	0.596688	0.861632	0.451639	0.0458251	0.999993	0.999794	0.999891	0.999993	0.546739
VPS11	0.0610459	1157.17	-570.583	2.26953	1.18236	0.00312165	0.0693073	0.00661042	0.0378766	-0.0115264	0.0148278	0.00473701	0.0153021	0.00719206	0.0108307	0.00577716	0.386879	18.9728	0.844796	12.23	3.98067	1	1	1	1	1	0.533945	1.32597e-05	0.358029	0.000470281	0.0460251	0.999993	0.00034802	0.999891	0.00687418	0.54685
PTX3	0.578579	1189.1	-586.549	1.73536	1.84412	-0.0114505	0.0754113	0.0288373	-0.178329	0.0309858	0.537289	0.0113854	0.225494	0.0300742	0.122413	0.0155273	0.468945	4.22441	0.919435	2.1222	3.9823	1	1	1	1	1	0.493473	0.0398464	0.337623	0.145178	0.0459806	0.999993	0.698402	0.999891	0.999993	0.54685
IGHV2-70	2.32617	629.757	-306.879	0.536737	-3.32903	0.0666887	0.808926	-0.0357606	0.371406	-0.0699727	1.40798	0.02556	0.542468	0.0783161	0.324783	0.0350759	2.84104	0.0753737	0.2085	1.3077	3.9796	1	1	1	1	1	0.0918849	0.783668	0.647945	0.252811	0.0460545	0.787577	0.999794	0.999891	0.999993	0.54685
TRPM7	0.186132	1229.65	-606.823	1.73099	0.809192	0.00528317	-0.0899985	0.00431224	0.050964	-0.0238231	0.615691	0.00849778	0.221462	0.0343348	0.140757	0.0119469	1.29732	2.21857	0.0157739	0.131096	3.97636	1	1	1	1	1	0.254704	0.136359	0.900053	0.717299	0.0461432	0.999993	0.999794	0.999891	0.999993	0.546882
ABHD2	0.22164	1575.77	-779.885	2.81911	2.07386	0.00598928	0.0998899	0.0152422	-0.0360984	-0.0192522	0.40563	0.00707857	0.156583	0.0224169	0.0921587	0.00965566	0.831872	0.293083	0.46232	0.153427	3.97555	1	1	1	1	1	0.361732	0.588252	0.496542	0.695281	0.0461653	0.999993	0.999794	0.999891	0.999993	0.546882
TRRAP	0.600834	1472.94	-728.471	1.86031	1.29691	0.000490751	0.0250748	0.0289683	-0.00353667	-0.0341927	0.957458	0.0132037	0.340216	0.0536411	0.219073	0.0171502	5.53473	0.692041	0.291642	0.000260622	3.97493	1	1	1	1	1	0.0186427	0.405471	0.58917	0.98712	0.0461825	0.374957	0.999794	0.999891	0.999993	0.546882
TENT5A	0.41605	2062.07	-1023.04	3.94451	3.75311	-0.0102912	-0.212245	0.0358181	-0.178813	0.0226929	0.121778	0.00826755	0.191991	0.00755874	0.00859352	0.0113895	0.0897646	0.0036216	22.4547	432.97	3.96984	1	1	1	1	1	0.764477	0.952013	2.15162e-06	3.66908e-96	0.0463222	0.999993	0.999794	0.000101003	1.55013e-94	0.548042
N4BP1	0.246879	1900.26	-942.128	3.62252	2.27742	0.000241727	0.196652	0.0117734	0.0364525	-0.0111698	0.00899101	0.00456271	0.00923894	0.00661308	0.00818342	0.00560874	1.48881	451.555	3.16954	19.842	3.96608	1	1	1	1	1	0.222401	3.30913e-100	0.0750235	8.41136e-06	0.0464258	0.999993	1.74055e-98	0.999891	0.000131932	0.548771
SF3A1	0.0945771	2190.38	-1087.19	4.38943	2.62982	0.00433574	0.00198003	0.00428314	0.0849159	-0.0116082	0.301489	0.00429518	0.110073	0.0167841	0.0687742	0.00584763	0.342202	1.10056	0.0651224	1.5245	3.94069	1	1	1	1	1	0.558561	0.294144	0.798576	0.21694	0.0471315	0.999993	0.999794	0.999891	0.999993	0.551731
MPHOSPH10	0.0604211	1052.07	-518.036	1.88919	0.471848	0.00547589	0.138161	-0.00468162	0.114084	-0.0195094	0.358359	0.00687018	0.140755	0.0196378	0.081287	0.00982801	0.712245	0.100425	0.0568337	1.96975	3.94054	1	1	1	1	1	0.398699	0.751321	0.811572	0.160475	0.0471356	0.999993	0.999794	0.999891	0.999993	0.551731
COG2	0.0489132	1250.03	-617.015	2.367	0.944792	0.00848058	0.0731793	-0.0019869	0.102777	-0.0161456	0.334286	0.00582015	0.12428	0.0184032	0.0789287	0.00813852	0.00223829	0.500531	0.0116564	1.6956	3.93565	1	1	1	1	1	0.962266	0.479267	0.914024	0.192864	0.047273	0.999993	0.999794	0.999891	0.999993	0.551731
GOLGA4	0.281083	1681.22	-832.609	2.74336	1.82502	-0.00107981	0.0628563	0.014592	0.0215193	-0.0217097	0.62459	0.00816961	0.22255	0.0348772	0.142548	0.0109491	5.9171	0.357381	0.175043	0.0227894	3.9314	1	1	1	1	1	0.0149946	0.549964	0.675668	0.880006	0.0473923	0.33609	0.999794	0.999891	0.999993	0.551731
CDKAL1	0.225441	902.504	-443.252	1.27622	0.0916369	0.0111225	0.147541	0.00692584	0.0573425	-0.0279853	0.531894	0.00976846	0.206318	0.0290057	0.120855	0.0141103	0.115593	0.37307	0.0570134	0.225124	3.93355	1	1	1	1	1	0.733864	0.541335	0.81128	0.635163	0.0473318	0.999993	0.999794	0.999891	0.999993	0.551731
SEC24D	0.114843	1627.89	-805.943	3.08593	1.72338	0.0122631	0.0510387	0.00633775	0.0584198	-0.0151808	0.332222	0.00552241	0.127311	0.0184496	0.0756859	0.0076513	1.29403	0.664088	0.118004	0.595785	3.93658	1	1	1	1	1	0.255307	0.41512	0.73121	0.440191	0.0472466	0.999993	0.999794	0.999891	0.999993	0.551731
PAN3	0.177724	1615.88	-799.94	2.69128	1.36824	0.00425136	0.0762671	-0.00234456	0.099147	-0.0179909	0.417874	0.00666528	0.15527	0.0231517	0.0951003	0.00905212	1.51201	0.37096	0.0102555	1.08691	3.95006	1	1	1	1	1	0.218832	0.542481	0.919337	0.297156	0.0468697	0.999993	0.999794	0.999891	0.999993	0.551731
ANAPC1	0.209229	726.088	-355.044	0.886535	-0.409959	0.00720106	0.0732826	0.0113924	0.066365	-0.0343041	0.594007	0.0113907	0.232885	0.0321613	0.134736	0.0172734	0.853242	1.46557	0.125478	0.242611	3.94398	1	1	1	1	1	0.355637	0.226046	0.723168	0.622327	0.0470393	0.999993	0.999794	0.999891	0.999993	0.551731
SMARCA5	0.0645146	1523.19	-753.594	2.76579	1.33263	0.0059289	0.0295678	-0.00395113	0.10628	-0.0146664	0.345333	0.00524688	0.128032	0.0191599	0.0787198	0.00737487	0.171507	0.84319	0.042526	1.82278	3.95495	1	1	1	1	1	0.678776	0.358486	0.83662	0.176983	0.0467338	0.999993	0.999794	0.999891	0.999993	0.551731
AUTS2	0.528274	749.365	-366.682	0.807295	-0.156755	-0.000286485	0.195136	0.0347982	-0.0228011	-0.040441	0.77626	0.0139985	0.294668	0.0423129	0.176414	0.0203902	3.70892	0.278661	0.676343	0.016705	3.93368	1	1	1	1	1	0.0541225	0.59758	0.410849	0.897162	0.0473282	0.632331	0.999794	0.999891	0.999993	0.551731
EIF1AX	0.103013	1361.52	-672.758	2.50372	1.05622	0.00798857	0.150672	-0.0276797	0.131702	-0.0169853	0.359258	0.00611183	0.137038	0.0198636	0.0816606	0.00856299	0.0277766	0.000127732	1.94181	2.60112	3.93456	1	1	1	1	1	0.867635	0.990983	0.163472	0.106788	0.0473036	0.999993	0.999794	0.999891	0.99687	0.551731
GPBAR1	0.327811	1794.87	-889.436	3.02165	1.29618	-0.0172387	-0.372628	-0.0246793	0.236207	0.0221224	0.471024	0.00830996	0.182049	0.0260041	0.107054	0.0111519	0.804593	1.30133	0.900709	4.86829	3.93516	1	1	1	1	1	0.369724	0.253971	0.342592	0.0273545	0.0472866	0.999993	0.999794	0.999891	0.348844	0.551731
ZBTB40	0.257018	862.877	-423.439	1.03481	-0.268371	0.00539241	0.178487	-0.00557071	0.0957523	-0.0316405	0.668641	0.0113077	0.247535	0.036886	0.152659	0.0159558	1.76865	0.182542	0.0228085	0.393415	3.93235	1	1	1	1	1	0.18355	0.669198	0.879956	0.53051	0.0473658	0.999993	0.999794	0.999891	0.999993	0.551731
NBR1	0.0985196	1723.44	-853.719	3.72762	2.15269	0.0100875	0.0342157	-0.00723258	0.0804012	-0.0131235	0.263575	0.00473323	0.103584	0.0146251	0.0599579	0.00660271	1.02161	1.01886	0.244564	1.79818	3.95054	1	1	1	1	1	0.312137	0.312789	0.620929	0.179933	0.0468563	0.999993	0.999794	0.999891	0.999993	0.551731
STK39	0.206895	578.588	-281.294	0.679312	-0.79503	0.00717205	0.224241	0.005056	0.0714512	-0.0402725	0.615745	0.0131466	0.251661	0.0328178	0.138649	0.0202752	0.996066	0.36042	0.0237354	0.265573	3.94537	1	1	1	1	1	0.318264	0.548273	0.87756	0.606317	0.0470005	0.999993	0.999794	0.999891	0.999993	0.551731
SLC5A3	0.374253	438.697	-211.348	0.396394	-1.33552	0.00372614	0.278815	-0.00457679	0.0761942	-0.0565967	0.857215	0.0179381	0.337785	0.0461156	0.193991	0.0284823	1.8445	0.329758	0.00984977	0.154269	3.94849	1	1	1	1	1	0.174425	0.565802	0.920943	0.694489	0.0469135	0.987313	0.999794	0.999891	0.999993	0.551731
DLEU2	0.294279	777.852	-380.926	0.928033	-0.020704	0.00843746	0.213238	-0.0122307	0.0303895	-0.033644	0.592407	0.0119694	0.23669	0.032775	0.135341	0.0169563	0.987889	0.166039	0.139256	0.0504184	3.93689	1	1	1	1	1	0.320259	0.683656	0.709022	0.822337	0.0472381	0.999993	0.999794	0.999891	0.999993	0.551731
CAMK4	0.523142	830.546	-407.273	0.976642	-0.299806	-0.00498185	0.194609	0.00429218	0.0944422	-0.0383117	0.707717	0.013198	0.268453	0.0393154	0.161825	0.0193274	5.70169	0.266255	0.0119187	0.340597	3.92929	1	1	1	1	1	0.0169486	0.605855	0.913065	0.559485	0.0474518	0.356873	0.999794	0.999891	0.999993	0.551933
PICALM	0.20163	2363.95	-1173.98	4.46619	3.05683	0.00389598	0.0443108	0.0110051	0.0301401	-0.0174655	0.5767	0.007566	0.146547	0.0271561	0.122946	0.00881835	3.2269	0.394843	0.164229	0.0600981	3.92274	1	1	1	1	1	0.0724379	0.529765	0.685292	0.806341	0.0476373	0.713859	0.999794	0.999891	0.999993	0.552129
TASOR2	0.470155	1141.63	-562.817	1.34386	0.304578	0.000108766	0.0136165	0.00911857	0.0788698	-0.0332529	0.861362	0.0124	0.307178	0.0480301	0.197079	0.0167836	4.70545	0.890318	0.0360435	0.160156	3.92546	1	1	1	1	1	0.0300671	0.345391	0.849426	0.689013	0.0475601	0.470476	0.999794	0.999891	0.999993	0.552129
DCAF1	0.191952	935.259	-459.63	1.27497	0.156195	0.00506691	0.05302	0.00566115	0.0658007	-0.0278213	0.556235	0.00972777	0.210679	0.0305186	0.126653	0.0140466	1.41946	1.12522	0.0344097	0.269916	3.92296	1	1	1	1	1	0.233493	0.288797	0.852838	0.603388	0.047631	0.999993	0.999794	0.999891	0.999993	0.552129
TXNDC11	0.126968	3194.4	-1589.2	6.50426	4.06428	0.00887491	0.0779365	0.0137711	0.0823692	-0.0125095	0.387341	0.00474908	0.13822	0.0216945	0.0884963	0.00631362	0.33187	0.0704793	0.402935	0.866322	3.92572	1	1	1	1	1	0.56456	0.79064	0.525577	0.351975	0.0475529	0.999993	0.999794	0.999891	0.999993	0.552129
TNFRSF17	1.24604	1160.7	-572.349	1.40251	-0.826236	0.0427718	0.569136	-0.0158876	0.211422	-0.046716	1.07508	0.0177315	0.401444	0.0602782	0.246343	0.0236776	1.9833	0.162557	0.0694701	0.736584	3.89274	1	1	1	1	1	0.159043	0.686813	0.79211	0.390757	0.0484951	0.958578	0.999794	0.999891	0.999993	0.552187
SMARCD1	0.153935	899.136	-441.568	1.23865	0.12928	0.00411988	0.129621	0.0137545	0.0492904	-0.0270661	0.477738	0.00951299	0.187929	0.0257692	0.108094	0.0137366	1.7181	0.50221	0.284896	0.207932	3.88235	1	1	1	1	1	0.189938	0.478531	0.59351	0.648394	0.0487961	0.999993	0.999794	0.999891	0.999993	0.552187
ARFGEF1	0.248327	1676.65	-830.326	2.80369	2.11359	0.00432802	0.108418	0.0104469	-0.0282196	-0.0202391	0.542724	0.00764761	0.197583	0.0303631	0.12398	0.0102637	1.8565	0.146448	0.11838	0.0518087	3.8884	1	1	1	1	1	0.173029	0.701953	0.730798	0.819945	0.0486209	0.984628	0.999794	0.999891	0.999993	0.552187
IGF2BP2	1.41741	1149.42	-566.709	1.43707	1.9678	-0.0144017	-0.181952	-0.000550732	-0.180308	0.0162137	0.0101483	0.00723494	0.0101691	0.00855558	0.00946005	0.0082194	1.95237	319.227	0.00414364	363.281	3.89119	1	1	1	1	1	0.162331	2.13448e-71	0.948675	5.43396e-81	0.0485401	0.966828	1.01655e-69	0.999891	2.08706e-79	0.552187
SAR1A	0.137695	1064.25	-524.123	1.77444	0.376064	0.00610529	0.0151469	-0.0307563	0.158572	-0.0217074	0.379722	0.00751338	0.150759	0.0203573	0.0856224	0.0110038	0.562257	2.43495	2.28259	3.42988	3.89163	1	1	1	1	1	0.453352	0.118657	0.130833	0.0640266	0.0485272	0.999993	0.999794	0.999891	0.717942	0.552187
DDX1	0.0750441	1101.02	-542.512	2.04069	0.615768	0.011273	0.153475	-0.013183	0.112475	-0.0186255	0.354542	0.00667225	0.140838	0.019636	0.0806238	0.00943647	0.169131	0.0235963	0.450735	1.9462	3.89579	1	1	1	1	1	0.680885	0.877916	0.501986	0.162997	0.0484072	0.999993	0.999794	0.999891	0.999993	0.552187
STARD7	0.0722275	2134.32	-1059.16	4.02364	2.36916	0.00907153	-0.0265114	0.00563703	0.0812069	-0.0116935	0.324636	0.00433692	0.117942	0.0181223	0.0740531	0.00593666	0.909657	1.56905	0.0967549	1.20254	3.87974	1	1	1	1	1	0.340205	0.210346	0.755759	0.272815	0.048872	0.999993	0.999794	0.999891	0.999993	0.552187
ATG16L1	0.113093	978.108	-481.054	1.45549	0.219907	0.00134733	0.207009	0.000626479	0.0870944	-0.0241342	0.448902	0.00859938	0.172347	0.0244021	0.101987	0.0122047	3.12555	0.000164039	0.000659109	0.729279	3.91032	1	1	1	1	1	0.0770737	0.989781	0.979518	0.393117	0.0479905	0.735739	0.999794	0.999891	0.999993	0.552187
STAG2	0.114412	1615.44	-799.722	3.04646	1.82064	0.00612246	0.0976872	-0.0106575	0.0618318	-0.0154317	0.354885	0.00563209	0.133958	0.0197782	0.0809312	0.00782656	0.232801	0.117638	0.290358	0.583703	3.88766	1	1	1	1	1	0.629455	0.731611	0.589991	0.444864	0.0486423	0.999993	0.999794	0.999891	0.999993	0.552187
AKT3	0.859386	543.898	-263.949	0.418125	-1.1084	0.00380144	0.220469	0.0280679	-0.000787627	-0.0581181	1.21221	0.020971	0.441793	0.0665101	0.276893	0.0294289	3.06999	0.351174	0.178092	8.09126e-06	3.90009	1	1	1	1	1	0.07975	0.553449	0.673018	0.99773	0.0482836	0.74964	0.999794	0.999891	0.999993	0.552187
WWP1	0.180532	923.802	-453.901	1.30995	0.0495766	-0.00125833	0.0626679	0.00394398	0.101229	-0.0274092	0.506127	0.00947234	0.194276	0.0278213	0.115174	0.0138696	4.1963	1.14008	0.0200962	0.772498	3.90538	1	1	1	1	1	0.0405123	0.285635	0.887269	0.379445	0.0481318	0.546858	0.999794	0.999891	0.999993	0.552187
C4BPA	3.86714	215.322	-99.6611	0.113036	-2.4077	-0.0129324	0.673929	-0.025979	-0.162666	0.00499866	0.00253766	0.00251644	0.00253638	0.00253513	0.00254129	0.00253044	26.3087	70599.6	105.013	4097.18	3.90225	1	1	1	1	1	2.90974e-07	0	1.21319e-24	0	0.0482215	4.76362e-05	0	1.52781e-22	0	0.552187
PHF21A	0.218332	1895.03	-939.515	3.59106	2.53287	0.00380231	0.137374	0.0222502	-0.019219	-0.0170878	0.338299	0.0062435	0.133618	0.018745	0.0769631	0.00863959	1.42709	0.0202738	1.40895	0.0623586	3.9119	1	1	1	1	1	0.232241	0.886775	0.235231	0.802806	0.0479453	0.999993	0.999794	0.999891	0.999993	0.552187
NCBP1	0.16187	959.321	-471.661	1.45047	0.266983	0.00684646	0.098318	-0.00803281	0.0859824	-0.0252081	0.496069	0.00889442	0.190768	0.0272329	0.112854	0.0127798	0.722485	0.606185	0.0870057	0.580477	3.89073	1	1	1	1	1	0.39533	0.436228	0.768019	0.446125	0.0485532	0.999993	0.999794	0.999891	0.999993	0.552187
ESCO1	0.128175	862.788	-423.394	1.28559	0.036166	0.00526381	0.156479	-0.000687004	0.0840733	-0.0263675	0.448126	0.00918859	0.179239	0.0242768	0.101333	0.0133275	1.23366	0.28197	0.00080082	0.688358	3.91417	1	1	1	1	1	0.266696	0.595413	0.977424	0.406723	0.0478807	0.999993	0.999794	0.999891	0.999993	0.552187
RHBDD1	0.200273	2169.02	-1076.51	4.21859	2.82623	0.00494369	0.0661933	-0.00156001	0.043166	-0.0154733	0.430322	0.00583881	0.155759	0.0241049	0.0983118	0.00783235	0.638221	0.256469	0.00418835	0.192784	3.90286	1	1	1	1	1	0.424356	0.612557	0.948399	0.660609	0.0482041	0.999993	0.999794	0.999891	0.999993	0.552187
NPAT	0.261566	720.049	-352.025	0.867797	-0.593564	0.00188546	0.162028	0.00187799	0.106765	-0.0357133	0.626333	0.0122074	0.241629	0.0338991	0.14165	0.0180604	2.63745	0.470838	0.0030691	0.568101	3.91027	1	1	1	1	1	0.104371	0.492602	0.95582	0.451014	0.047992	0.825449	0.999794	0.999891	0.999993	0.552187
TOMM70	0.0635095	936.492	-460.246	1.59838	0.110781	0.00726141	0.0696693	-0.0114372	0.14	-0.0218044	0.379497	0.00752338	0.151829	0.0205568	0.085774	0.0110716	0.275795	1.19029	0.309546	2.66406	3.87854	1	1	1	1	1	0.599471	0.275271	0.577959	0.102638	0.0489071	0.999993	0.999794	0.999891	0.976064	0.552187
EFCAB14	0.06749	1875.79	-929.897	3.61521	2.14993	0.00528859	-0.00921866	0.00813837	0.0655549	-0.0122409	0.339671	0.00448993	0.123073	0.0189586	0.0774615	0.00621429	0.129721	1.14724	0.184272	0.716206	3.88008	1	1	1	1	1	0.718721	0.284129	0.667727	0.397391	0.0488622	0.999993	0.999794	0.999891	0.999993	0.552187
LMNA	0.361969	1996.08	-990.038	3.7995	3.21056	-0.0154173	-0.132357	0.0049371	-0.0682785	0.0210585	0.508958	0.00790228	0.190391	0.0285216	0.116279	0.0106681	0.526741	0.10534	0.0299637	0.344799	3.89657	1	1	1	1	1	0.46798	0.745513	0.862573	0.557072	0.0483849	0.999993	0.999794	0.999891	0.999993	0.552187
DHX57	0.278311	806.9	-395.45	1.04662	-0.317105	0.0125734	-0.0432929	-0.0184932	0.123741	-0.0322841	0.604548	0.0110336	0.23555	0.0329376	0.13722	0.016311	0.0758311	3.02028	0.315238	0.81319	3.91756	1	1	1	1	1	0.783028	0.0822291	0.574484	0.367179	0.0477841	0.999993	0.999794	0.999891	0.999993	0.552187
VCP	0.0570589	3107.9	-1545.95	6.79055	4.49848	0.00778233	0.0294826	0.0051339	0.0392748	-0.0085034	0.254996	0.00316511	0.0917187	0.0143069	0.0582377	0.00430216	2.19866	0.314416	0.128766	0.4548	3.90673	1	1	1	1	1	0.138131	0.574983	0.719714	0.500064	0.0480931	0.922151	0.999794	0.999891	0.999993	0.552187
TEPSIN	0.29438	1720.23	-852.115	2.65916	1.41917	0.0032635	0.0602052	-0.00942629	0.113213	-0.0217953	0.569494	0.00836304	0.20648	0.0317452	0.129821	0.011059	2.86286	0.47119	0.0881708	0.760502	3.88413	1	1	1	1	1	0.0906463	0.49244	0.766516	0.383172	0.0487446	0.78725	0.999794	0.999891	0.999993	0.552187
ERFE	2.86233	536.855	-260.427	0.426016	-0.801691	-0.00142719	-0.150196	-0.106906	0.0632204	-0.0125349	0.00656117	0.00610054	0.00655881	0.0064194	0.00650069	0.0063424	0.133309	524.634	277.344	94.5793	3.90599	1	1	1	1	1	0.715026	4.15329e-116	2.84672e-62	2.35463e-22	0.0481141	0.999993	2.29517e-114	1.09657e-59	5.25359e-21	0.552187
GAK	0.0276723	2657.16	-1320.58	5.07009	3.32908	0.00534834	0.00602543	0.00747428	0.037949	-0.00757799	0.251764	0.00285702	0.0890218	0.0141182	0.057523	0.00384745	0.373194	0.55198	0.28027	0.435229	3.87937	1	1	1	1	1	0.541269	0.45751	0.596524	0.509434	0.0488829	0.999993	0.999794	0.999891	0.999993	0.552187
RCC2	0.142997	1734.95	-859.473	2.98399	1.85909	0.00858757	0.00646976	0.00522559	0.0423405	-0.0164995	0.438611	0.00601361	0.160236	0.0244455	0.100068	0.00836903	0.000185589	0.969011	0.0456955	0.179029	3.88679	1	1	1	1	1	0.989131	0.324927	0.83073	0.672209	0.0486674	0.999993	0.999794	0.999891	0.999993	0.552187
RFX7	0.566716	864.801	-424.4	0.842134	-0.215936	-0.00363058	0.115015	0.0217955	0.0318845	-0.0415299	0.969623	0.0144211	0.352107	0.0537378	0.22165	0.0210723	4.84041	0.487606	0.164503	0.020693	3.88415	1	1	1	1	1	0.0278002	0.484997	0.685045	0.885618	0.0487438	0.452298	0.999794	0.999891	0.999993	0.552187
GPRIN3	0.553659	1430.26	-707.13	1.93083	1.45317	-0.00930333	-0.00309622	0.0350461	-0.0239063	-0.0309349	0.802614	0.0116316	0.289236	0.0448521	0.183446	0.015665	11.5413	0.975018	0.61054	0.0169828	3.89977	1	1	1	1	1	0.000680658	0.323432	0.434585	0.896315	0.0482928	0.0457158	0.999794	0.999891	0.999993	0.552187
DYNC2H1	0.841567	226.229	-105.115	0.14897	-2.79795	0.0212744	0.665113	-0.0262028	0.152008	-0.101692	1.31126	0.0279159	0.527895	0.0686992	0.293603	0.0515968	0.140227	0.007475	0.145476	0.268046	3.88441	1	1	1	1	1	0.708056	0.931102	0.702896	0.604646	0.0487363	0.999993	0.999794	0.999891	0.999993	0.552187
TRAV8-4	0.672967	251.246	-117.623	0.192888	-2.39867	0.0333125	0.288422	0.0656246	-0.0314485	-0.0685811	0.0101639	0.00880739	0.403205	0.00951341	0.0099575	0.0346529	11.4904	0.523862	47.5839	9.97467	3.91678	1	1	1	1	1	0.00069955	0.469199	5.26989e-12	0.00158709	0.0478065	0.0463055	0.999794	3.67127e-10	0.0225446	0.552187
GABPA	0.0693999	945.981	-464.991	1.69496	0.415705	0.00955405	0.124439	-0.00395331	0.0855235	-0.0205115	0.323891	0.00718296	0.137736	0.0175023	0.0729624	0.0104228	0.00232953	0.434816	0.0510188	1.37395	3.87285	1	1	1	1	1	0.961505	0.509635	0.8213	0.241134	0.0490732	0.999993	0.999794	0.999891	0.999993	0.553554
PRKDC	0.364944	2038.36	-1011.18	3.3203	2.028	0.00403976	0.0480208	-0.00137122	0.0981808	-0.0219391	0.696894	0.0081391	0.246844	0.0390216	0.159221	0.0111501	1.89976	0.400551	0.00123481	0.380237	3.8715	1	1	1	1	1	0.168105	0.526805	0.971968	0.537476	0.0491127	0.97935	0.999794	0.999891	0.999993	0.553554
TRAT1	0.494186	1417.41	-700.703	2.08899	0.651365	-0.00361865	0.202087	-0.0410182	0.203785	-0.0292736	0.641234	0.0106256	0.243296	0.0362415	0.146717	0.0148878	6.37588	0.0517231	1.28097	1.92923	3.86625	1	1	1	1	1	0.0115682	0.820092	0.257718	0.164843	0.0492665	0.289505	0.999794	0.999891	0.999993	0.554809
NLRP2	0.573396	400.828	-192.414	0.379488	-1.37912	0.00269343	0.282678	-0.0420641	0.106411	-0.0290264	0.0223667	0.0139936	0.0239872	0.0190597	0.0416023	0.0147963	0.527764	136.703	4.87067	6.54249	3.8484	1	1	1	1	1	0.467548	1.40034e-31	0.0273169	0.0105328	0.0497935	0.999993	5.16625e-30	0.650489	0.141485	0.555359
MPHOSPH9	0.202024	1240.52	-612.262	1.83812	1.11713	0.00408446	0.081556	-0.00353539	0.011064	-0.0234871	0.637217	0.00852841	0.228411	0.0358139	0.146028	0.0119787	1.72616	0.335778	0.00974475	0.00574054	3.84452	1	1	1	1	1	0.188902	0.562276	0.921364	0.939605	0.049909	0.999993	0.999794	0.999891	0.999993	0.555359
SBNO2	0.439746	1602.11	-793.057	2.33672	1.66899	0.00310348	-0.0570854	0.0253149	-0.0018681	-0.0263894	0.646563	0.0100258	0.240248	0.0360975	0.147652	0.0134558	3.0031	1.81483	0.491809	0.000160074	3.84627	1	1	1	1	1	0.0831052	0.17793	0.483121	0.989905	0.0498568	0.758879	0.999794	0.999891	0.999993	0.555359
RGS1	0.947909	1499.31	-741.657	2.05873	1.97938	-0.0270373	-0.586704	0.0924838	-0.13898	0.0365078	0.873904	0.0139239	0.326877	0.0492944	0.200576	0.018596	0.501312	0.878084	3.51994	0.48012	3.85419	1	1	1	1	1	0.478924	0.348727	0.0606345	0.488368	0.0496219	0.999993	0.999794	0.999891	0.999993	0.555359
DDHD1	0.512459	983.303	-483.651	1.12425	-0.0450664	0.00265549	0.119149	-0.00366787	0.0910908	-0.0359287	0.850777	0.012649	0.311105	0.0472495	0.194421	0.0182938	2.54216	0.442548	0.00602605	0.219513	3.85723	1	1	1	1	1	0.110843	0.505895	0.938124	0.639411	0.0495321	0.846211	0.999794	0.999891	0.999993	0.555359
ASCC3	0.163158	986.589	-485.295	1.40085	0.119225	0.00439231	0.0372906	0.00137735	0.102034	-0.025499	0.534152	0.00900179	0.199844	0.0293049	0.121563	0.0129947	1.4987	1.18337	0.00220907	0.704507	3.85045	1	1	1	1	1	0.220872	0.27667	0.962513	0.401274	0.0497326	0.999993	0.999794	0.999891	0.999993	0.555359
GTF3C3	0.0625796	1082.16	-533.081	1.91191	0.640918	0.0047682	0.102291	-0.00807103	0.0997694	-0.0190379	0.327091	0.00673539	0.132505	0.0178623	0.0741089	0.00969784	0.849867	0.440723	0.204167	1.8124	3.8538	1	1	1	1	1	0.35659	0.506774	0.651378	0.178221	0.0496335	0.999993	0.999794	0.999891	0.999993	0.555359
FOSB	0.99925	2244.44	-1114.22	3.46544	2.50681	-0.0334052	-0.574658	0.0349211	0.121979	0.0330397	0.878892	0.0123702	0.322487	0.0491282	0.20057	0.0168369	3.44295	0.97701	0.50526	0.369858	3.8508	1	1	1	1	1	0.0635222	0.322938	0.477198	0.543082	0.0497223	0.677484	0.999794	0.999891	0.999993	0.555359
PARP1	0.119602	2068.51	-1026.26	3.93631	2.08171	0.00714765	0.0834645	-0.00856099	0.135512	-0.0128014	0.418962	0.0048061	0.147987	0.0235743	0.0958569	0.00652749	0.0472401	0.0527077	0.131877	1.99851	3.8461	1	1	1	1	1	0.827937	0.818417	0.716494	0.157454	0.0498619	0.999993	0.999794	0.999891	0.999993	0.555359
TAF1	0.701221	774.829	-379.414	0.675932	-0.523403	0.00621318	-0.000468087	-0.0108219	0.0651433	-0.0472458	1.18197	0.0177701	0.420816	0.0653284	0.270307	0.0240533	2.67922	1.01116	0.0274412	0.05808	3.85814	1	1	1	1	1	0.101666	0.314625	0.868429	0.809557	0.0495053	0.819395	0.999794	0.999891	0.999993	0.555359
NUS1	0.098823	2467.17	-1225.58	4.80905	2.90346	0.00944509	-0.0318805	0.00885463	0.0842478	-0.0113149	0.308266	0.00424934	0.112514	0.0171573	0.0702229	0.00576987	1.36715	1.7858	0.266344	1.43933	3.84567	1	1	1	1	1	0.242302	0.181439	0.605795	0.230248	0.0498746	0.999993	0.999794	0.999891	0.999993	0.555359
CLMN	0.172614	1039.08	-511.54	1.68442	0.741824	0.0062615	-0.0937099	0.0311761	0.00961342	-0.0234309	0.42682	0.00828899	0.171454	0.0233405	0.0965221	0.0119268	0.726375	4.84304	1.78412	0.00991977	3.85947	1	1	1	1	1	0.394061	0.0277579	0.181644	0.920663	0.0494659	0.999993	0.526878	0.999891	0.999993	0.555359
NPIPB4	0.578676	649.15	-316.575	0.570356	-0.96504	0.00841341	0.210832	-3.89115e-05	0.0679184	-0.0454498	1.02275	0.0167074	0.370925	0.0561525	0.233485	0.0231657	1.75867	0.240634	4.80196e-07	0.0846173	3.84924	1	1	1	1	1	0.18479	0.623748	0.999447	0.771135	0.0497687	0.999993	0.999794	0.999891	0.999993	0.555359
PLCG2	0.129408	2009.43	-996.715	3.78753	2.62355	0.00664126	0.115553	0.0117397	-0.00443023	-0.0132796	0.365025	0.00505381	0.133252	0.0204121	0.0833559	0.00676603	0.0121858	0.000695005	0.330779	0.00282474	3.85216	1	1	1	1	1	0.912101	0.978968	0.565201	0.957614	0.0496819	0.999993	0.999794	0.999891	0.999993	0.555359
PIAS1	0.167206	2126.04	-1055.02	4.14123	2.939	0.004685	0.0968663	0.014429	-0.0120517	-0.0151768	0.473583	0.00569247	0.168998	0.0265191	0.108151	0.00774955	0.828237	0.0548258	0.29604	0.0124174	3.83539	1	1	1	1	1	0.362783	0.814869	0.586375	0.911273	0.0501813	0.999993	0.999794	0.999891	0.999993	0.556027
CCNT2	0.108081	1221.33	-602.664	1.98241	0.773548	0.0011388	0.0856478	-0.00606388	0.0970521	-0.0195889	0.41294	0.00713796	0.155048	0.0228221	0.0942	0.00999946	3.2018	0.408905	0.0705973	1.06147	3.83768	1	1	1	1	1	0.0735573	0.522526	0.790469	0.30288	0.0501129	0.716683	0.999794	0.999891	0.999993	0.556027
RARS1	0.107447	815.462	-399.731	1.29023	-0.225063	0.00369466	0.201811	-0.020764	0.152667	-0.0257741	0.390216	0.00907166	0.163232	0.0209873	0.0878269	0.0131584	1.66952	0.0417197	0.978832	3.02158	3.83674	1	1	1	1	1	0.196323	0.838155	0.322487	0.0821635	0.0501408	0.999993	0.999794	0.999891	0.851341	0.556027
ARID1A	0.325296	2139.24	-1061.62	3.64241	2.87645	-0.000457591	-0.0141251	0.0292656	-0.0385016	-0.0205938	0.688751	0.00767682	0.242925	0.0385953	0.157361	0.010514	4.7692	0.734625	0.57497	0.0598632	3.83652	1	1	1	1	1	0.0289732	0.391388	0.448291	0.806712	0.0501474	0.461633	0.999794	0.999891	0.999993	0.556027
ITPKB	0.135893	1972.25	-978.124	3.52814	1.96925	-0.00388665	0.00129835	-0.00210607	0.12215	-0.0138298	0.426463	0.00521431	0.150844	0.0238769	0.0974757	0.00706053	8.0125	0.752231	0.00778015	1.57034	3.8367	1	1	1	1	1	0.00464555	0.385771	0.929714	0.210158	0.0501422	0.169952	0.999794	0.999891	0.999993	0.556027
CBLB	0.310147	1084.72	-534.358	1.40911	0.238979	5.7033e-06	0.194336	-0.009126	0.100762	-0.0284932	0.702504	0.0104942	0.25256	0.039037	0.16054	0.0145519	4.19016	0.0344401	0.0546523	0.393936	3.83393	1	1	1	1	1	0.0406592	0.852774	0.815157	0.530237	0.050225	0.54729	0.999794	0.999891	0.999993	0.556041
NEK6	0.10997	1745.56	-864.778	3.3502	2.11241	0.00647631	-0.0346258	0.00268482	0.0455225	-0.0118467	0.0259258	0.00477249	0.0252529	0.00988279	0.0158684	0.00606025	0.0034298	2.728	0.0738026	8.22974	3.82129	1	1	1	1	1	0.953299	0.098603	0.785879	0.00412094	0.0506052	0.999993	0.999794	0.999891	0.0573559	0.558037
WDR11	0.0814617	1758.45	-871.225	3.11801	1.60159	0.00506666	-0.010843	-0.00929706	0.124141	-0.0136814	0.330625	0.00510177	0.121782	0.0183905	0.0754777	0.00699916	0.404736	1.58196	0.255566	2.70516	3.82096	1	1	1	1	1	0.524654	0.208479	0.613183	0.100024	0.0506153	0.999993	0.999794	0.999891	0.963633	0.558037
IKZF1	0.055313	2681.45	-1332.73	4.89945	3.45976	0.00225443	-0.0227927	0.00414733	0.0113611	-0.00955818	0.460883	0.0036375	0.157141	0.0259025	0.105346	0.00488847	1.56894	0.49057	0.0256363	0.0116307	3.823	1	1	1	1	1	0.210361	0.483673	0.872792	0.914118	0.0505538	0.999993	0.999794	0.999891	0.999993	0.558037
SIAH1	0.41735	487.73	-235.865	0.452274	-1.06003	0.00546276	0.315211	-0.00962829	0.050837	-0.0508366	0.841939	0.0175645	0.330795	0.0460481	0.191319	0.0260073	1.89422	0.105694	0.0437194	0.0706063	3.82086	1	1	1	1	1	0.168726	0.745101	0.834377	0.790456	0.0506183	0.979442	0.999794	0.999891	0.999993	0.558037
LINC02009	2.07924	432.018	-208.009	0.329981	0.793973	-0.0465904	-0.35212	0.0396865	-0.359005	0.0733707	0.980171	0.0284371	0.472785	0.0559429	0.218709	0.0375234	0.0583426	0.623465	0.503266	2.69443	3.82331	1	1	1	1	1	0.809135	0.429762	0.478069	0.100699	0.0505443	0.999993	0.999794	0.999891	0.968326	0.558037
REPS1	0.0662002	1771.52	-877.76	3.15956	1.65965	0.00184766	0.0130195	-0.00023829	0.110216	-0.0130368	0.320982	0.00483576	0.117773	0.0178552	0.0732815	0.00667446	2.27814	0.985941	0.000178108	2.26206	3.81511	1	1	1	1	1	0.131209	0.320736	0.989352	0.132578	0.0507923	0.895492	0.999794	0.999891	0.999993	0.559014
FAM83A	5.72835	386.035	-185.017	0.252101	-1.02016	0.00186099	-0.962634	-0.0539965	-0.0309201	0.0096666	0.00488508	0.00473691	0.00488747	0.00480997	0.00498279	0.00494886	0.207959	38791.9	126.022	38.5067	3.81538	1	1	1	1	1	0.648372	0	3.04132e-29	5.45669e-10	0.0507842	0.999993	0	4.79905e-27	9.61861e-09	0.559014
PRPF40A	0.0308721	2505.71	-1244.86	4.81925	3.12087	0.00206863	0.0443355	0.00128191	0.0537273	-0.00813993	0.300504	0.00308476	0.104838	0.016862	0.0686734	0.00417109	1.32433	0.0746613	0.00577956	0.612088	3.80839	1	1	1	1	1	0.249816	0.784667	0.9394	0.434003	0.0509964	0.999993	0.999794	0.999891	0.999993	0.560789
SSBP3	0.248588	1548.78	-766.388	2.77112	1.54959	0.00522344	0.0355987	0.00565281	0.0662563	-0.0193144	0.400574	0.00712433	0.152872	0.0219992	0.0908864	0.0099069	0.946738	1.14557	0.0660259	0.531443	3.8009	1	1	1	1	1	0.330551	0.284479	0.797214	0.466001	0.051225	0.999993	0.999794	0.999891	0.999993	0.562359
ZNF592	0.123582	1942.3	-963.151	3.93697	2.51172	0.00408112	0.0110726	0.00788611	0.0421172	-0.0133239	0.328525	0.00521482	0.119985	0.0182412	0.0775261	0.00683319	0.916722	1.21604	0.186904	0.295137	3.80204	1	1	1	1	1	0.338337	0.27014	0.665506	0.586947	0.0511902	0.999993	0.999794	0.999891	0.999993	0.562359
VPS13D	0.483364	1765.83	-874.914	2.59179	1.7559	-0.00119992	0.0138247	0.0261839	0.0285387	-0.0274535	0.842338	0.0107653	0.298048	0.0470757	0.192366	0.0140892	6.2183	0.628967	0.309368	0.0220095	3.79685	1	1	1	1	1	0.0126437	0.427734	0.578068	0.882062	0.0513492	0.301023	0.999794	0.999891	0.999993	0.56325
RPAP3	0.0573467	952.067	-468.034	1.74017	0.438174	0.00473409	0.0821982	-0.00990767	0.0997416	-0.0130317	0.0101186	0.00480591	0.113107	0.00675835	0.00877469	0.00669388	0.0060158	0.0648587	2.14913	129.208	3.79005	1	1	1	1	1	0.938177	0.798975	0.142651	6.10688e-30	0.051558	0.999993	0.999794	0.999891	1.5006e-28	0.563786
TRAF1	0.26858	1397.16	-690.581	2.11022	1.20291	-0.00391342	0.151288	0.00779832	0.0437123	-0.0230048	0.561622	0.00859529	0.205694	0.0313227	0.128099	0.0118167	7.52786	0.0504158	0.0619845	0.116443	3.79002	1	1	1	1	1	0.0060752	0.822341	0.803386	0.732924	0.0515589	0.201268	0.999794	0.999891	0.999993	0.563786
KDM2B	0.148192	1007.52	-495.759	1.51365	0.0385638	0.0051928	-0.00231152	-0.00608971	0.147059	-0.0237552	0.470194	0.00837105	0.178611	0.02563	0.106703	0.0122079	1.00052	2.12995	0.0564541	1.89944	3.7865	1	1	1	1	1	0.317185	0.144446	0.812191	0.168141	0.0516674	0.999993	0.999794	0.999891	0.999993	0.563786
FUBP3	0.0632782	1374.79	-679.395	2.55742	1.01756	0.00677648	0.0471912	-0.00423573	0.127716	-0.0152372	0.330715	0.00554032	0.125444	0.018298	0.0752182	0.00782401	0.0511298	0.730377	0.053586	2.88299	3.79273	1	1	1	1	1	0.821109	0.392761	0.816937	0.0895198	0.0514758	0.999993	0.999794	0.999891	0.900492	0.563786
CUL9	0.12111	1285.49	-634.744	2.06185	0.959722	0.00451672	-0.0057983	0.0064598	0.0661272	-0.0192915	0.430977	0.00706211	0.161888	0.0239391	0.0982389	0.0099166	1.14633	1.59632	0.0728154	0.4531	3.78449	1	1	1	1	1	0.284318	0.206426	0.787281	0.500867	0.0517296	0.999993	0.999794	0.999891	0.999993	0.563786
CEBPZ	0.0665701	1381.62	-682.808	2.45995	1.24168	0.00122702	0.0491986	0.00273135	0.0747386	-0.0156422	0.338776	0.00626234	0.132479	0.0110486	0.0518171	0.00804261	2.70315	0.170037	0.0611142	2.08038	3.78268	1	1	1	1	1	0.10015	0.680079	0.804743	0.149203	0.0517855	0.811743	0.999794	0.999891	0.999993	0.563786
ADGRG5	0.375404	572.64	-278.32	0.664245	-1.26207	0.0177976	0.298047	0.0105467	0.116159	-0.0407871	0.668593	0.0138441	0.272679	0.0351587	0.149347	0.020968	0.000777313	0.106976	0.0899848	0.604942	3.78381	1	1	1	1	1	0.977758	0.743614	0.764196	0.436699	0.0517506	0.999993	0.999794	0.999891	0.999993	0.563786
PTPRM	0.526081	447.483	-215.742	0.444115	-0.960324	0.022597	0.351251	0.0532694	-0.0705895	-0.0495088	0.703561	0.0166653	0.317838	0.0370524	0.156378	0.0254526	0.00982995	0.192685	2.06692	0.203765	3.78357	1	1	1	1	1	0.921022	0.660691	0.150525	0.651699	0.051758	0.999993	0.999794	0.999891	0.999993	0.563786
JUN	0.573069	2729.31	-1356.65	4.88681	4.24028	-0.019226	-0.575727	0.0252882	-0.0380388	0.024405	0.614084	0.00916534	0.22883	0.0343161	0.140126	0.0125376	0.975019	3.22023	0.543052	0.0736915	3.78901	1	1	1	1	1	0.323432	0.0727333	0.461171	0.786036	0.0515902	0.999993	0.999794	0.999891	0.999993	0.563786
SATB1	0.165999	2230.17	-1107.09	3.92992	2.59852	-0.00724114	0.0649075	0.00621612	0.0639346	-0.016025	0.469946	0.00679296	0.167053	0.0263661	0.107507	0.00824754	16.1578	0.186844	0.0555837	0.35367	3.77527	1	1	1	1	1	5.82773e-05	0.665556	0.813617	0.552043	0.0520154	0.00636048	0.999794	0.999891	0.999993	0.565349
HSPA7	0.774276	518.841	-251.42	0.445114	-2.24732	-0.0209132	-0.31782	-0.0328835	0.322025	-0.0133481	0.00738495	0.00634901	0.00739272	0.00687536	0.00715917	0.00686933	12.8853	1849.06	22.8752	2023.27	3.77583	1	1	1	1	1	0.000331171	0	1.72864e-06	0	0.0519982	0.0258175	0	8.14389e-05	0	0.565349
IFNGR1	0.282007	2723.54	-1353.77	5.52881	3.5075	0.00889142	0.0756206	-0.00608526	0.0985239	-0.0175698	0.393744	0.00678272	0.153606	0.0218845	0.0896495	0.00904962	0.037051	0.429077	0.0773187	1.20778	3.76942	1	1	1	1	1	0.847361	0.512442	0.780964	0.271773	0.0521977	0.999993	0.999794	0.999891	0.999993	0.566447
CXCR2	1.50071	2535.64	-1259.82	4.21537	3.56791	0.0232855	1.03585	0.042522	-0.128853	-0.0391639	1.05263	0.0148314	0.387069	0.0588683	0.240199	0.0201724	0.0432961	4.02154	0.521754	0.287771	3.76925	1	1	1	1	1	0.835169	0.0449227	0.470094	0.591652	0.052203	0.999993	0.763104	0.999891	0.999993	0.566447
UBE2C	0.575903	992.514	-488.257	1.38106	0.926735	0.0119504	0.114824	-0.00833607	-0.0700937	0.00897583	0.00527828	0.00420831	0.00527461	0.0047735	0.00508995	0.00462914	11.7002	474.885	3.04964	189.641	3.75966	1	1	1	1	1	0.000624936	2.77158e-105	0.0807553	3.80847e-43	0.0525032	0.0430778	1.47559e-103	0.999891	1.10353e-41	0.569234
PHAF1	0.134579	1294.64	-639.319	2.31347	1.36497	0.0084621	-0.0201835	0.00097331	0.0295777	-0.0183677	0.371187	0.00677729	0.145629	0.0204472	0.08441	0.00947488	0.0405815	2.4503	0.00226586	0.122784	3.75804	1	1	1	1	1	0.840348	0.117502	0.962034	0.726034	0.0525543	0.999993	0.999794	0.999891	0.999993	0.569316
AAK1	0.452286	1675.97	-829.983	2.58618	2.04306	-0.00429294	0.0730958	0.0376967	-0.04733	-0.0261081	0.723473	0.0101189	0.260631	0.0403807	0.164934	0.0134709	8.14192	0.385148	0.871483	0.0823482	3.75624	1	1	1	1	1	0.00432533	0.534861	0.350545	0.77414	0.0526107	0.164051	0.999794	0.999891	0.999993	0.569456
ERLEC1	0.12431	1335.63	-659.816	2.41563	0.880912	0.0116061	0.165065	-0.00136929	0.109877	-0.0177433	0.411322	0.0066483	0.154946	0.0229047	0.0937788	0.00915802	0.239335	0.000930136	0.00357392	1.37279	3.75374	1	1	1	1	1	0.624687	0.97567	0.952329	0.241333	0.0526894	0.999993	0.999794	0.999891	0.999993	0.56963
KYNU	0.187457	1516.32	-750.158	2.62076	1.2888	0.0154987	-0.0457853	-0.00714141	0.098551	-0.018083	0.383665	0.00672302	0.149913	0.0213138	0.0873851	0.0093343	1.7189	2.92991	0.112265	1.27188	3.75297	1	1	1	1	1	0.189834	0.0869524	0.73758	0.259414	0.0527137	0.999993	0.999794	0.999891	0.999993	0.56963
SEC11C	0.390663	2336.56	-1160.28	4.38034	2.46796	0.0180665	0.265195	0.0084501	0.0942855	-0.0201303	0.661466	0.00815044	0.235352	0.0372031	0.151441	0.0104045	1.58582	0.138439	0.05159	0.387619	3.74337	1	1	1	1	1	0.207924	0.709837	0.820319	0.533554	0.0530174	0.999993	0.999794	0.999891	0.999993	0.572354
DMXL1	0.0801767	1053.53	-518.765	1.70046	0.63885	0.00548468	0.0511104	0.00682793	0.0514275	-0.0204534	0.381544	0.00739648	0.150811	0.0208545	0.0866071	0.010573	0.751599	1.18799	0.107195	0.352602	3.74224	1	1	1	1	1	0.385971	0.275736	0.74336	0.552644	0.0530532	0.999993	0.999794	0.999891	0.999993	0.572354
EZH1	0.137648	1263.41	-623.707	2.16816	1.2038	0.00699859	0.0995893	0.0037011	0.0251628	-0.0188288	0.405461	0.00704272	0.154943	0.0225068	0.0924825	0.00973754	0.353851	0.269422	0.0270417	0.0740286	3.73891	1	1	1	1	1	0.551941	0.60372	0.869382	0.785559	0.053159	0.999993	0.999794	0.999891	0.999993	0.573024
POGZ	0.320731	1624.39	-804.194	2.39227	1.59685	2.83754e-05	-0.0010634	0.0116711	0.028742	-0.0235316	0.698653	0.00918626	0.247953	0.0391055	0.15972	0.012172	4.94771	0.778167	0.0890729	0.0323829	3.73749	1	1	1	1	1	0.0261252	0.377702	0.765359	0.85719	0.0532045	0.439232	0.999794	0.999891	0.999993	0.573042
TNFRSF12A	0.956264	1349.66	-666.829	1.81282	0.964018	-0.0178368	-0.501068	0.0836032	-0.0245806	0.037606	0.796706	0.0142588	0.313921	0.0445526	0.180599	0.0194682	0.0601741	0.382979	3.52128	0.0185248	3.7313	1	1	1	1	1	0.806221	0.536013	0.0605856	0.891737	0.053402	0.999993	0.999794	0.999891	0.999993	0.574589
CCDC141	1.31331	938.72	-461.36	0.931608	-0.149322	0.00388971	0.269629	0.0266889	0.0289929	-0.049829	1.20131	0.0196796	0.432174	0.0670103	0.274807	0.0257996	3.93947	0.135434	0.158628	0.0111308	3.73024	1	1	1	1	1	0.0471656	0.712863	0.690423	0.915977	0.0534358	0.590562	0.999794	0.999891	0.999993	0.574589
SMAD4	0.060041	1116.46	-550.228	2.05474	0.706363	0.00721188	0.126609	-0.0206023	0.115801	-0.0178657	0.372806	0.00649975	0.143952	0.0206612	0.0847815	0.00925318	0.127133	0.0756334	0.994304	1.86563	3.72784	1	1	1	1	1	0.721423	0.783305	0.318693	0.171976	0.0535125	0.999993	0.999794	0.999891	0.999993	0.574941
HBP1	0.185925	1452.07	-718.035	2.50404	1.58131	0.00804995	0.123959	-0.0188367	0.0347706	-0.0189976	0.461293	0.00722646	0.17252	0.0257113	0.105351	0.0098551	0.20192	0.0883407	0.536735	0.10893	3.71598	1	1	1	1	1	0.653175	0.766297	0.463789	0.741366	0.0538939	0.999993	0.999794	0.999891	0.999993	0.575996
MDN1	0.585506	1359.9	-671.951	1.67381	0.827446	-0.00452779	0.0355009	0.0217422	0.0539962	-0.0334179	0.933473	0.0131629	0.331099	0.0522281	0.213602	0.0173317	7.77517	0.626716	0.1733	0.0639025	3.71772	1	1	1	1	1	0.00529693	0.428562	0.677195	0.800431	0.0538377	0.184624	0.999794	0.999891	0.999993	0.575996
SMU1	0.061506	1517.42	-750.709	2.93033	1.56354	0.00803514	-0.0028264	0.00885015	0.066767	-0.0135844	0.336986	0.0050238	0.124946	0.0185803	0.0765174	0.00704467	0.100071	1.34006	0.226881	0.761384	3.7184	1	1	1	1	1	0.751744	0.247023	0.633847	0.382896	0.0538158	0.999993	0.999794	0.999891	0.999993	0.575996
CFAP97	0.150451	1198.9	-591.449	1.95194	0.411752	0.00564669	0.0555155	-0.00495122	0.148552	-0.0207157	0.463031	0.00749156	0.173338	0.0256612	0.105348	0.0107475	0.70316	0.753734	0.037228	1.98841	3.71522	1	1	1	1	1	0.401724	0.385297	0.847001	0.158508	0.0539185	0.999993	0.999794	0.999891	0.999993	0.575996
NLRC3	0.328534	1711.42	-847.711	2.73013	1.18184	-0.000625935	0.151106	-0.00225565	0.156549	-0.0220859	0.574671	0.00838667	0.209377	0.03219	0.131323	0.0114576	4.86815	0.0441947	0.00491022	1.42108	3.71572	1	1	1	1	1	0.0273568	0.833492	0.944136	0.233226	0.0539024	0.451071	0.999794	0.999891	0.999993	0.575996
CXCL8	1.57516	2557.03	-1270.51	4.20072	3.45041	-0.0194037	-0.387919	0.0230598	0.0250389	0.0402205	1.26744	0.0153388	0.45387	0.0710278	0.289439	0.0208439	0.0533953	0.00591015	0.105403	0.00748371	3.72338	1	1	1	1	1	0.817257	0.938721	0.74544	0.931062	0.0536558	0.999993	0.999794	0.999891	0.999993	0.575996
GIGYF2	0.228016	1126.57	-555.286	1.59912	0.661373	0.0040668	0.0362988	0.000402819	0.0478584	-0.0247845	0.602714	0.00925124	0.221404	0.0334841	0.137536	0.0128542	1.88858	0.809368	0.000144724	0.121083	3.71768	1	1	1	1	1	0.169363	0.368307	0.990402	0.727862	0.053839	0.979442	0.999794	0.999891	0.999993	0.575996
CREBBP	0.514126	2414.95	-1199.48	4.32314	3.44961	-0.00768432	0.0379519	0.0435233	-0.0537813	-0.0145345	0.0116554	0.00662827	0.235295	0.0101553	0.0113763	0.00754735	6.31664	0.10369	18.3679	22.349	3.70859	1	1	1	1	1	0.011961	0.747446	1.82099e-05	2.27331e-06	0.0541331	0.294119	0.999794	0.000797642	3.64872e-05	0.576965
RANBP3	0.320498	522.28	-253.14	0.474199	-0.891474	0.00432022	0.18947	0.0188903	0.0108901	-0.0479554	0.812179	0.0162379	0.318976	0.0435113	0.183741	0.0249567	1.71972	0.559661	0.188484	0.00351277	3.69233	1	1	1	1	1	0.189729	0.454397	0.664182	0.952738	0.054663	0.999993	0.999794	0.999891	0.999993	0.576965
DMXL2	0.493512	1702.4	-843.2	2.59315	1.40454	0.006298	-0.0650128	-0.0151783	0.127633	-0.0271606	0.760954	0.0106921	0.274195	0.0424963	0.173842	0.0141	1.83658	1.45416	0.127569	0.539035	3.71059	1	1	1	1	1	0.175352	0.227862	0.720966	0.462833	0.0540684	0.987313	0.999794	0.999891	0.999993	0.576965
SLC39A7	0.200077	1706.95	-845.474	3.28128	1.95706	0.00860708	0.164012	-0.0018165	0.0446675	-0.0105099	0.0103393	0.00408718	0.0104235	0.00644313	0.00833396	0.00547267	2.29672	307.801	0.0794833	28.7263	3.68809	1	1	1	1	1	0.129648	6.58137e-69	0.777999	8.3365e-08	0.0548022	0.893212	3.08947e-67	0.999891	1.3751e-06	0.576965
WDFY4	0.241755	1847.52	-915.758	3.01262	1.97938	0.00755935	-0.0260583	0.0172895	0.0254741	-0.0186433	0.507813	0.00702318	0.185474	0.028289	0.115834	0.00968718	0.217467	1.34601	0.373535	0.0483649	3.70382	1	1	1	1	1	0.640977	0.245977	0.541084	0.825933	0.0542881	0.999993	0.999794	0.999891	0.999993	0.576965
CAMSAP1	0.208018	1009.86	-496.928	1.32887	0.26924	0.00440412	0.0410647	0.0124671	0.0538571	-0.0263193	0.563642	0.00970009	0.211602	0.0309953	0.12849	0.0136967	1.68232	1.09521	0.161785	0.175689	3.69245	1	1	1	1	1	0.194617	0.295319	0.687518	0.675105	0.0546593	0.999993	0.999794	0.999891	0.999993	0.576965
RBM26	0.179077	1868.97	-926.487	3.11181	1.91504	0.00270847	0.0211211	0.00544246	0.0673932	-0.0216099	0.517409	0.0115516	0.189004	0.0289689	0.118418	0.011247	6.99596	0.754448	0.0352962	0.323891	3.69178	1	1	1	1	1	0.0081694	0.385072	0.850976	0.569279	0.0546811	0.235153	0.999794	0.999891	0.999993	0.576965
SYTL1	0.107411	2676.22	-1330.11	5.8182	4.30574	-0.00920037	0.0910904	0.0129265	-0.0411859	0.0111621	0.26149	0.00421458	0.0998677	0.014682	0.0597065	0.00581197	1.30558	5.11066	0.775155	0.475832	3.68848	1	1	1	1	1	0.253197	0.0237792	0.378627	0.490316	0.0547894	0.999993	0.468325	0.999891	0.999993	0.576965
LOC107987457	0.162007	2252.42	-1118.21	4.55503	2.96374	0.000998484	0.145182	0.00227241	0.0513612	-0.0134756	0.306608	0.0051394	0.117701	0.0170573	0.0699193	0.0070148	2.89853	0.0560482	0.0177481	0.539606	3.69034	1	1	1	1	1	0.0886602	0.812855	0.894018	0.462596	0.0547285	0.782657	0.999794	0.999891	0.999993	0.576965
SCAF4	0.212958	1178	-580.998	1.74867	0.760589	0.0032209	0.0634393	0.0128849	0.0395145	-0.0232235	0.569192	0.00876686	0.208082	0.0316441	0.13008	0.0120686	2.27905	0.555547	0.165798	0.0922763	3.70289	1	1	1	1	1	0.131132	0.45606	0.683874	0.761303	0.0543183	0.89543	0.999794	0.999891	0.999993	0.576965
SLC30A7	0.202021	868.741	-426.371	1.25074	-0.0481871	0.0132279	0.0391904	-0.00243941	0.0885576	-0.0270826	0.537059	0.00958224	0.208656	0.0290131	0.121117	0.0140762	0.00793853	1.51376	0.00706938	0.534618	3.70176	1	1	1	1	1	0.929004	0.218566	0.932993	0.464672	0.0543553	0.999993	0.999794	0.999891	0.999993	0.576965
TMEM65	0.148819	1011.23	-497.614	1.61727	0.623203	0.00746248	0.118032	0.000705072	0.0443099	-0.0222828	0.369732	0.00814918	0.153393	0.019946	0.0812268	0.0115899	0.385784	0.639631	0.00124955	0.297579	3.69639	1	1	1	1	1	0.534524	0.423845	0.971801	0.585404	0.0545304	0.999993	0.999794	0.999891	0.999993	0.576965
EIF2AK3	0.179909	680.37	-332.185	0.883424	-0.57468	0.0100968	0.300734	-0.00376432	0.0928582	-0.0317326	0.494395	0.0113685	0.207737	0.0263636	0.111171	0.0164868	0.387978	0.0127364	0.0203875	0.697688	3.70455	1	1	1	1	1	0.533364	0.910145	0.88646	0.403562	0.0542645	0.999993	0.999794	0.999891	0.999993	0.576965
PTPN11	0.0519345	1461.43	-722.716	2.80619	1.58761	0.00796597	-0.0129297	0.00934933	0.0458047	-0.0135511	0.310302	0.00497829	0.117132	0.0171324	0.0705928	0.00705308	0.114541	1.88947	0.297799	0.421015	3.69143	1	1	1	1	1	0.735032	0.169262	0.585266	0.516431	0.0546927	0.999993	0.999794	0.999891	0.999993	0.576965
CMTR2	0.223712	502.123	-243.061	0.598103	-1.25002	0.0215834	0.224007	-0.00135202	0.102854	-0.0409119	0.652164	0.0136579	0.276154	0.0343894	0.145612	0.0213023	0.188554	0.612757	0.00154567	0.498934	3.68847	1	1	1	1	1	0.664122	0.433752	0.968639	0.479969	0.0547898	0.999993	0.999794	0.999891	0.999993	0.576965
SLFN12L	0.628677	740.574	-362.287	0.719536	-0.72845	-0.00635294	0.178664	0.0149098	0.0856535	-0.0442924	0.968158	0.0158584	0.349476	0.0530247	0.220537	0.0230606	5.70481	0.287522	0.0790649	0.150844	3.68908	1	1	1	1	1	0.0169185	0.591813	0.778569	0.69773	0.0547699	0.356814	0.999794	0.999891	0.999993	0.576965
ANKRD20A11P	2.54412	449.292	-216.646	0.338447	0.43147	-0.0225726	-0.167897	0.154761	-0.518616	0.0115734	0.00615849	0.00586359	0.00615913	0.00603497	0.0061125	0.00601362	14.0825	742.909	657.62	7198.72	3.7038	1	1	1	1	1	0.000174969	1.39699e-163	4.91834e-145	0	0.0542886	0.0161378	8.67129e-162	7.15727e-142	0	0.576965
RBM14	0.145602	2214.38	-1099.19	4.19942	2.71088	0.0040623	0.0450783	-0.0037202	0.0663584	-0.0136345	0.47984	0.0052682	0.168568	0.0269725	0.109743	0.00708861	0.75994	0.227494	0.0190234	0.365631	3.6996	1	1	1	1	1	0.383347	0.633388	0.890299	0.545396	0.0544255	0.999993	0.999794	0.999891	0.999993	0.576965
KAT6A	0.398456	1730.85	-857.425	2.60115	2.22386	-0.000561501	-0.0191155	0.0248268	-0.0602156	-0.0246802	0.800606	0.0097208	0.2827	0.0447281	0.182748	0.0128556	5.3414	0.765581	0.308092	0.108571	3.68564	1	1	1	1	1	0.0208248	0.381588	0.578854	0.741777	0.0548828	0.392195	0.999794	0.999891	0.999993	0.57735
MAT2A	0.110209	1901.91	-942.955	3.57278	2.08559	0.00418019	0.049711	-0.0052588	0.093782	-0.013647	0.325934	0.00520716	0.122471	0.0182406	0.0744804	0.00711084	0.838991	0.469266	0.0831177	1.58546	3.68327	1	1	1	1	1	0.359685	0.493325	0.773116	0.207976	0.0549608	0.999993	0.999794	0.999891	0.999993	0.577706
ANKIB1	0.187792	1334.19	-659.093	2.00843	0.970286	-0.0017815	-0.0318466	0.00765018	0.0718445	-0.0211799	0.518694	0.00789127	0.190193	0.0288721	0.118488	0.0110498	5.23662	1.59173	0.0702078	0.367655	3.67402	1	1	1	1	1	0.0221162	0.207079	0.791035	0.544285	0.0552669	0.40433	0.999794	0.999891	0.999993	0.577773
ZBED4	0.119882	932.948	-458.474	1.39268	0.310314	0.00642408	0.0498974	0.010962	0.0496253	-0.023832	0.432268	0.00851312	0.171634	0.0233349	0.0978723	0.012435	0.607774	1.47637	0.220682	0.257091	3.6731	1	1	1	1	1	0.435627	0.224343	0.638521	0.612126	0.0552973	0.999993	0.999794	0.999891	0.999993	0.577773
MIIP	0.235272	1779.34	-881.672	3.92365	3.12935	-0.00795351	-0.090063	0.0166417	-0.075433	0.0159755	0.226935	0.00583985	0.108254	0.0126461	0.0513488	0.00832941	0.00022681	0.70652	1.73174	2.15805	3.67856	1	1	1	1	1	0.987984	0.400601	0.188188	0.141824	0.0551164	0.999993	0.999794	0.999891	0.999993	0.577773
PLBD2	0.193784	1563.05	-773.523	2.62439	1.37045	0.00676125	-0.14685	0.017106	0.0737196	-0.0184842	0.461709	0.00708019	0.170053	0.0253758	0.104947	0.0096423	0.453353	4.41585	0.45442	0.493434	3.67487	1	1	1	1	1	0.500747	0.0356066	0.500244	0.482399	0.0552386	0.999993	0.633613	0.999891	0.999993	0.577773
CEP57	0.0567672	1493.15	-738.574	3.08945	1.64323	0.00537667	0.11646	-0.0109389	0.0898098	-0.0129875	0.30517	0.00487321	0.114779	0.0170564	0.069656	0.00677376	0.165388	8.56843e-05	0.411313	1.66238	3.67613	1	1	1	1	1	0.684244	0.992614	0.521304	0.197282	0.0551968	0.999993	0.999794	0.999891	0.999993	0.577773
MARS1	0.0453977	2064.36	-1024.18	4.34977	2.67813	0.00629128	0.118964	0.00711983	0.0493566	-0.00955276	0.26997	0.00368428	0.0982579	0.015141	0.0617089	0.0049828	0.184694	0.147493	0.22112	0.639728	3.67545	1	1	1	1	1	0.66737	0.700942	0.638188	0.423809	0.0552192	0.999993	0.999794	0.999891	0.999993	0.577773
ZNF83	0.316141	1019.25	-501.627	1.48981	-0.0856353	0.00493244	0.360386	-0.0166351	0.151734	-0.0271628	0.579005	0.0103701	0.217804	0.0322439	0.132029	0.0141684	1.87228	0.49013	0.266169	1.32076	3.67544	1	1	1	1	1	0.171214	0.483869	0.605913	0.250456	0.0552198	0.980731	0.999794	0.999891	0.999993	0.577773
RTTN	0.516554	492.975	-238.487	0.408423	-1.53591	0.00426517	0.345272	0.00020858	0.0986139	-0.0518817	1.00532	0.0183299	0.371998	0.0543054	0.228347	0.0270732	2.14292	0.0391613	1.47522e-05	0.186503	3.67241	1	1	1	1	1	0.143229	0.84313	0.996935	0.665843	0.0553201	0.934365	0.999794	0.999891	0.999993	0.577773
RABEP1	0.0565228	1093.34	-538.67	1.90678	0.685725	0.00640949	0.0488005	0.00462521	0.0744641	-0.0184482	0.375092	0.00667102	0.145432	0.0206563	0.0852663	0.00963063	0.272132	0.95111	0.0501371	0.762674	3.66941	1	1	1	1	1	0.601905	0.329437	0.822825	0.382493	0.0554197	0.999993	0.999794	0.999891	0.999993	0.577892
RNF169	0.583226	1154.55	-569.276	1.35481	0.573025	0.00213141	0.114195	0.0194097	0.0145568	-0.0333321	0.887556	0.0123959	0.322293	0.0493472	0.202482	0.0174002	2.90444	0.338769	0.154708	0.0051684	3.6696	1	1	1	1	1	0.0883358	0.560541	0.694076	0.942688	0.0554136	0.780658	0.999794	0.999891	0.999993	0.577892
YTHDC2	0.115	1036.17	-510.083	1.58696	0.497594	0.00293036	0.0706682	-0.00310989	0.0732891	-0.0222093	0.458322	0.00812367	0.174639	0.0253102	0.104381	0.0116098	1.90997	0.698225	0.0150973	0.492992	3.6595	1	1	1	1	1	0.166967	0.403381	0.902209	0.482596	0.0557503	0.978418	0.999794	0.999891	0.999993	0.5784
FSTL3	0.792527	1414.31	-699.156	2.10654	2.89473	-0.0121441	-0.210947	0.0214556	-0.265052	0.0325715	0.669325	0.011938	0.268379	0.0370007	0.151178	0.0170225	0.225703	0.164612	0.336247	3.07386	3.66126	1	1	1	1	1	0.634729	0.684945	0.562003	0.0795605	0.0556915	0.999993	0.999794	0.999891	0.837574	0.5784
IGSF9B	1.26916	158.886	-71.4432	0.0832553	-3.16534	0.0370679	0.996235	-0.0334428	0.0962323	-0.139218	1.69554	0.0356252	0.702659	0.0904682	0.381547	0.0728411	0.0117199	0.0504758	0.136651	0.0636128	3.65288	1	1	1	1	1	0.913791	0.822237	0.711633	0.800874	0.0559723	0.999993	0.999794	0.999891	0.999993	0.5784
NOP56	0.0670823	1340.62	-662.311	2.46976	1.10179	0.00346159	0.0865864	-0.00408308	0.0973907	-0.0105422	0.00969262	0.00429769	0.00974017	0.00636968	0.00823155	0.00551474	0.110943	75.5033	0.410905	139.982	3.65437	1	1	1	1	1	0.739074	3.64803e-18	0.52151	2.68634e-32	0.0559222	0.999993	1.21573e-16	0.999891	6.83165e-31	0.5784
ARHGEF6	0.0750123	1464.71	-724.356	2.73265	1.53217	0.00366961	0.00673007	0.00216167	0.0621426	-0.0111708	0.00851467	0.00413846	0.00839497	0.00550419	0.00703484	0.00584284	0.13369	0.497945	0.154238	78.0317	3.65529	1	1	1	1	1	0.714636	0.480405	0.694517	1.01401e-18	0.0558915	0.999993	0.999794	0.999891	2.16295e-17	0.5784
SAR1B	0.0574795	1231.17	-607.583	2.47925	1.3385	0.0112054	0.0271422	0.0124602	0.0273149	-0.0149837	0.229004	0.00551373	0.111858	0.0118321	0.0493096	0.00783119	0.921158	1.88007	1.10899	0.306858	3.66086	1	1	1	1	1	0.337171	0.170326	0.292301	0.579615	0.0557049	0.999993	0.999794	0.999891	0.999993	0.5784
USP24	0.462449	1683.02	-833.509	2.42875	1.40155	0.00214263	0.022151	0.00611161	0.0815259	-0.0268558	0.828271	0.0107452	0.292883	0.0463117	0.1892	0.0140503	3.87991	0.574525	0.0174152	0.185674	3.65347	1	1	1	1	1	0.0488671	0.448466	0.895011	0.666542	0.0559525	0.603216	0.999794	0.999891	0.999993	0.5784
AIM2	0.553414	1124.73	-554.367	1.52734	1.0298	-0.0100941	0.430538	0.0250849	-0.0784011	-0.00686828	0.00345745	0.00330841	0.0034548	0.0034418	0.00360154	0.00359399	13.7979	15529.5	53.1193	473.88	3.65211	1	1	1	1	1	0.000203559	0	3.13895e-13	4.58619e-105	0.0559984	0.0186435	0	2.34919e-11	2.00887e-103	0.5784
TSHZ1	0.205073	533.347	-258.673	0.627044	-1.0079	-0.00131868	0.297347	0.00658662	0.0995039	-0.0414602	0.58616	0.0142638	0.244999	0.030823	0.130796	0.0216779	3.28264	0.0356586	0.0456642	0.578746	3.65787	1	1	1	1	1	0.0700164	0.850222	0.830787	0.446804	0.0558049	0.702148	0.999794	0.999891	0.999993	0.5784
SLC39A10	0.288066	661.212	-322.606	0.765014	-0.68223	0.00498548	0.140002	-0.00088672	0.0955114	-0.0369216	0.642108	0.0129754	0.25318	0.0348823	0.145442	0.0192832	1.52805	0.734606	0.000646192	0.431252	3.66609	1	1	1	1	1	0.216405	0.391394	0.97972	0.511375	0.0555303	0.999993	0.999794	0.999891	0.999993	0.5784
ZSCAN25	0.048723	768.833	-376.416	1.2881	-0.00254182	0.00847102	0.175994	0.00282661	0.0728053	-0.0237928	0.358946	0.00848109	0.155789	0.0190473	0.080312	0.0124334	0.186264	0.146576	0.0220225	0.821797	3.66196	1	1	1	1	1	0.666045	0.701829	0.882027	0.364655	0.055668	0.999993	0.999794	0.999891	0.999993	0.5784
IGHG1	1.73761	4621.54	-2302.77	9.79575	6.91541	0.0513934	0.627851	0.0488975	0.000885498	-0.0467899	1.13954	0.0183144	0.434854	0.0652866	0.262762	0.0244764	4.27199	0.283532	0.560953	1.13566e-05	3.65434	1	1	1	1	1	0.0387456	0.594396	0.453877	0.997311	0.0559234	0.53416	0.999794	0.999891	0.999993	0.5784
RBM5	0.194073	2613.34	-1298.67	4.9841	3.56966	0.00159146	-0.00388209	0.00661832	0.0188495	-0.0147753	0.566434	0.00592086	0.19714	0.031795	0.129411	0.00774312	2.93525	0.503982	0.0433289	0.0212157	3.64117	1	1	1	1	1	0.086665	0.477756	0.835107	0.884193	0.0563674	0.768639	0.999794	0.999891	0.999993	0.578982
YAF2	0.243129	1034.09	-509.047	1.42198	0.457711	0.00207173	0.0779456	-0.00961079	0.0642566	-0.0263575	0.57506	0.00977928	0.215425	0.0318559	0.131359	0.0138087	2.64307	0.626036	0.0910205	0.239285	3.64336	1	1	1	1	1	0.104003	0.428813	0.762884	0.624723	0.0562932	0.82403	0.999794	0.999891	0.999993	0.578982
IPO5	0.0795084	1265.85	-624.926	2.25965	0.752501	0.00627804	0.0287997	0.00127597	0.125834	-0.0166367	0.343926	0.0061732	0.131392	0.0188724	0.078183	0.00872065	0.23318	1.31106	0.00457119	2.59043	3.63944	1	1	1	1	1	0.629176	0.252203	0.946096	0.107511	0.056426	0.999993	0.999794	0.999891	0.999993	0.578982
SUFU	0.154916	954.625	-469.312	1.4251	0.326043	0.00471236	-0.0655153	-0.00393569	0.0843029	-0.024679	0.448545	0.00875039	0.179735	0.0245153	0.101777	0.0129396	1.05666	3.93813	0.0257732	0.686097	3.6376	1	1	1	1	1	0.303978	0.0472032	0.872456	0.407495	0.0564884	0.999993	0.787542	0.999891	0.999993	0.578982
RPS6KB1	0.0723103	1100.49	-542.243	1.86055	0.623773	0.00310162	0.0489781	-0.00769656	0.100149	-0.0192941	0.387925	0.00699425	0.149753	0.0213758	0.0883508	0.010114	1.51216	0.958928	0.129643	1.28492	3.6392	1	1	1	1	1	0.218809	0.327457	0.718803	0.256987	0.0564339	0.999993	0.999794	0.999891	0.999993	0.578982
CDKN1B	0.325852	1122.27	-553.135	1.50989	0.690619	0.00217956	0.0520048	0.000801661	0.0325524	-0.0267638	0.633712	0.0101471	0.234225	0.0350713	0.144361	0.0140142	2.89633	0.736964	0.000522489	0.0508471	3.64717	1	1	1	1	1	0.0887815	0.390635	0.981764	0.821596	0.0561646	0.782657	0.999794	0.999891	0.999993	0.578982
DUSP6	0.319729	3212.29	-1598.14	6.5892	4.38745	-0.0172421	-0.403193	0.0305443	0.0936812	0.0187447	0.427526	0.00722801	0.158486	0.023438	0.0950133	0.0098148	2.09934	3.23241	1.69832	0.972156	3.64748	1	1	1	1	1	0.147363	0.0721943	0.192508	0.324143	0.0561541	0.941786	0.999794	0.999891	0.999993	0.578982
SERBP1	0.0333972	2515.7	-1249.85	5.20723	3.16089	0.00434798	-0.000814867	-0.00229709	0.0933038	-0.0076413	0.245387	0.00294654	0.0873139	0.0137526	0.0560725	0.00400731	0.0111016	0.738324	0.027899	2.76885	3.63605	1	1	1	1	1	0.916087	0.390198	0.867347	0.0961153	0.056541	0.999993	0.999794	0.999891	0.937321	0.578982
ISG20L2	0.0597435	1257.08	-620.539	2.12162	1.36757	0.00510166	0.0041186	0.00753757	-0.0139008	-0.014852	0.00501718	0.00393935	0.00462914	0.00434502	0.00447852	0.00778683	0.0446277	0.727409	3.0094	9.63405	3.6379	1	1	1	1	1	0.83269	0.393724	0.082783	0.00191003	0.0564781	0.999993	0.999794	0.999891	0.0270147	0.578982
ITGB1	0.196824	3085.8	-1534.9	6.20934	4.10986	-0.000731787	0.0878184	-0.00877947	0.0945895	-0.0145016	0.365787	0.00560875	0.136277	0.0205048	0.0835602	0.00759471	5.16225	0.121128	0.183327	1.28141	3.64593	1	1	1	1	1	0.023083	0.727814	0.668529	0.257638	0.0562065	0.413234	0.999794	0.999891	0.999993	0.578982
PIK3CD	0.11957	2447.97	-1215.98	5.10442	3.18769	0.00776014	0.180958	-0.00622114	0.0746271	-0.011836	0.30062	0.00454161	0.113029	0.016841	0.0686569	0.00620707	0.214737	0.564549	0.13646	1.18148	3.6361	1	1	1	1	1	0.64308	0.452433	0.711826	0.277056	0.0565391	0.999993	0.999794	0.999891	0.999993	0.578982
LRBA	0.670818	1570.59	-777.295	2.12033	1.51308	0.00151989	0.0733187	0.0108546	0.0178688	-0.032009	0.945798	0.0127233	0.336529	0.0529879	0.216279	0.0167959	4.13558	0.418219	0.0419641	0.00682593	3.63194	1	1	1	1	1	0.0419907	0.517827	0.837688	0.934154	0.0566808	0.555338	0.999794	0.999891	0.999993	0.57996
PIK3C2A	0.297258	1145.05	-564.525	1.52841	0.604986	0.0043939	-0.018194	-0.00410937	0.0605972	-0.0267851	0.70321	0.0102184	0.254744	0.0390806	0.16051	0.0140606	1.93688	1.16266	0.0110568	0.142529	3.62893	1	1	1	1	1	0.164007	0.280914	0.916256	0.70578	0.0567834	0.971947	0.999794	0.999891	0.999993	0.580149
SEH1L	0.108478	758.544	-371.272	1.0953	-0.143423	0.015277	0.0398417	-0.0136179	0.0787111	-0.0281497	0.524455	0.00991137	0.209405	0.0286294	0.119043	0.014779	0.123682	1.82918	0.226253	0.437187	3.62791	1	1	1	1	1	0.725075	0.176224	0.634316	0.508483	0.0568183	0.999993	0.999794	0.999891	0.999993	0.580149
LRCH1	0.220448	606.415	-295.208	0.668935	-0.675924	0.00448382	0.138858	0.00111561	0.0649627	-0.0387824	0.646684	0.0133844	0.25885	0.03481	0.146279	0.0203625	1.52373	0.834462	0.00102711	0.197227	3.6275	1	1	1	1	1	0.217056	0.360986	0.974433	0.656969	0.0568322	0.999993	0.999794	0.999891	0.999993	0.580149
[truncated: 11,814 more rows]

## Sheet: GLMM_steroid time_x_delirium
	Dispersion	AIC	logLik	meanExp	(Intercept)	Time	Delirium	SOFA	WHO_score	Time:Delirium	se_(Intercept)	se_Time	se_Delirium	se_SOFA	se_WHO_score	se_Time:Delirium	Chisq_Time	Chisq_Delirium	Chisq_SOFA	Chisq_WHO_score	Chisq_Time:Delirium	Df_Time	Df_Delirium	Df_SOFA	Df_WHO_score	Df_Time:Delirium	P_Time	P_Delirium	P_SOFA	P_WHO_score	P_Time:Delirium	FDR Time	FDR Delirium	FDR SOFA	FDR WHO_score	FDR Time:Delirium
[truncated: 13,091 more rows]

[truncated: 1 more sheets: GLMM_no_steroid time_x_delirium]
